# Supplementary material for: Myeloid cell genome-wide screen identifies variants associated with Mycobacterium tuberculosis–induced cytokine transcriptional responses
Source: J Clin Invest. 2025 May 22;135(14):e179822. doi: 10.1172/JCI179822 (PMC12259255; doi:10.1172/JCI179822)
Supplement: Supplemental table 1 [file jci-135-179822-s090.xlsx]

## Sheet: Uganda GWAS
	Uganda HHC (n = 100)
Gender
F (%)	43 (43)
M (%)	57 (57)
Age
Mean (SD)	23.4 (9.5)
Median	21.5
[Min, Max]	[14,67]
TB status
LTBI (TST+)	51 (51)
RSTR (TST-)	49 (49)
TB disease	0 (0)
HIV status
HIV+	0 (0)
HIV-	100 (100)
						Showing 1 to 16 of 100 entries, 26 total columns
																	#NUM!

## Sheet: Seattle Healthy Donor
	Seattle Healthy Donor (n = 40)
Gender
F (%)	15 (40)
M (%)	25 (60)
Age
Mean (SD)	36.9 (13.5)
Median	31.5
[Min, Max]	[20, 67]
Race
Asian (%)	6 (15)
Black (%)	0 (0)
Pacific Islander (%)	1 (2.5)
White (%)	26 (60)
Mixed (%)	3 (7.5)
Not Reported (%)	4 (10)
Ethnicity
Hispanic or Latino	0 (0)
Not Hispanic or Latino	40 (100)
Previous Medical History
Serious	0 (0)
Not Serious	40 (40)

## Sheet: Uganda HHC cohort
	Uganda HHC cohort (n = 263)
	RSTR (n = 74)	LTBI (n = 189)
Gender
F (%)	38 (51.4)	87 (46)
M (%)	36 (48.6)	102 (54)
Age
Mean (SD)	22.5 (8.8)	24.0 (8.9)
Median	Not reported	Not reported
[Min, Max]	[14, 66]	[14, 66]
HIV status
HIV+	0 (0)	0 (0)
HIV-	74 (100)	189 (100)

## Sheet: Vietnam PTB-TBM cohorts
	Vietnam PTB Cohort (n = 2005)
	Pulmonary TB (n =1,598 )	TBM (n = 407)	TBM survival (N = 381)
Gender
F (%)	417 (26%)	193 (47%)	173 (45.4)
M (%)	1,181 (74%)	214 (56%)	208 (54.6%)
Age
Median	39	40	40
[Min, Max]	[12, 92]	[15, 93]	[15, 93]
Ethnicity
Kinh	1,519 (95%)	Not reported	Not reported
Chinese	75 (4.7%)	Not reported	Not reported
Others	4 (0.3%)	Not reported	Not reported
HIV Status
HIV+	0 (0%)	3 (0.73%)	0 (0%)
HIV-	1598 (100%)	404 (99.26%)	381 (100%)
Dexamethasone
Treated	-	122 (20.98%)	86 (22.57%)
Not treated	-	285 (70.02%)	295 (77.43%)
