# Supplementary material for: Myeloid cell genome-wide screen identifies variants associated with Mycobacterium tuberculosis–induced cytokine transcriptional responses
Source: J Clin Invest. 2025 May 22;135(14):e179822. doi: 10.1172/JCI179822 (PMC12259255; doi:10.1172/JCI179822)
Supplement: Supplemental table 2 [file jci-135-179822-s091.xlsx]

## Sheet: Sheet1
Chromosome	Band	lead SNP	Allele	Cytokine	P.value	Direction.Effect	Mapped.Gene	Media.Padj*	LociSig.01**	LociSig.001	LociSig.00001	eQTL SNP	eQTL gene	maxCADDSNP	maxCADDscore	AFR.AF	AMR.AF	EAS.AF	EUR.AF	SAS.AF	GWAS.catalog***
1	p35.3	rs1448341	C	IL1B	3.23e-06	-	-	0.0194411	6	4	3	-	-	rs12410285-A	5.324	0.0749	0.0288	0	0.0388	0.0613	COVID-19
1	p36.11	rs35679058	C	IL6	6.04e-06	-	near PIGV	-	9	2	1	-	-	rs188758902-A	3.058	NA	NA	NA	NA	NA	granulocyte percentage of myeloid white cells, monocyte percentage of leukocytes
1	p36.12	rs150485313	A	IL1B/IL6	3.43e-07	-	near ALPL	-	6	4	1	-	-	rs115626047-T	4.263	0.0076	0.0029	0	0.006	0	-
1	p36.13	rs12095353	A	TNF	4.29e-06	-	-	-	3	3	1	-	-	rs35920680-A	0.906	0.1884	0.2608	0.1429	0.2485	0.0961	-
1	p36.23	rs11120868	T	IL1B	7.82e-06	-	CAMTA1	-	7	4	1	-	-	rs12032028-T	4.218	0.1626	0.3501	0.3413	0.2783	0.2352	-
1	p36.32	rs116572061	T	IL1B	5.71e-06	-	PRDM16	0.00862445	12	6	1	-	-	rs3192920-G	19.28	0.1278	0.013	0	0.002	0	-
1	q25.1	rs551501	A	TNF	3.65e-06	-	near LINC01657	-	21	18	3	-	-	rs556946-C	4.816	0.1142	0.0072	0	0	0	-
1	q42.12	rs73083530	A	IL1B	3.64e-06	-	H3F3A	-	15	5	2	-	-	rs74465804-A	20.2	0.1278	0.0086	0	0.001	0	gut microbiome measurement
2	p12	rs4852387	T	IL1B/IL6	9.97e-07	-	-	0.0422496	25	19	4	rs4852387-T	GCFC2	rs12474249-C	9.917	0.9213	0.6282	0.754	0.664	0.5297	-
2	p16.1	rs6730202	G	IL1B	8.9e-07	-	near AC068276.1	-	74	52	31	-	-	rs1403333-G	12.76	0.0976	0.3473	0.2798	0.3976	0.3303	-
2	p25.1	rs7563835	C	IL1B	1.33e-06	-	HPCAL1	-	11	8	1	-	-	rs7573195-C	6.065	0.9508	0.7277	0.9464	0.6372	0.6145	-
2	q14.3	rs113338319	A	IL1B	6.78e-06	-	-	-	27	7	1	-	-	rs111937154-C	7.683	0.0318	0.0029	0	0	0	-
2	q24.1	rs13012138	G	IL6	6.33e-06	-	UPP2	0.0140251	24	5	2	-	-	rs55741808-C	5.45	0.1687	0.0432	0.0248	0.0815	0.0429	-
2	q32.1	rs6710680	A	IL1B/IL6	6.04e-06	-	-	6.82e-05	34	9	1	-	-	rs79960593-G	21	0.0144	0.0014	0	0	0	-
3	p14.2	rs6778638	G	IL6	7.07e-07	-	LINC00698	0.0111076	11	3	1	-	-	rs1550904-C	2.48	0.1195	0.013	0	0.001	0	-
3	q11.2	rs12107024	A	IL1B	1.17e-06	-	-	-	94	49	3	-	-	rs9875549-C	17.88	0.4402	0.2882	0.4196	0.492	0.5409	-
3	q13.12	rs73858478	T	IL1B	8.46e-06	-	near RF00019	-	5	1	1	-	-	rs73858478-T	1.789	0.1921	0.0101	0.001	0.0169	0.0297	-
4	p15.2	rs114835412	C	IL1B	2.94e-07	-	-	-	46	12	2	-	-	rs80300162-G	4.514	0.0499	0.0029	0	0.001	0	-
4	p15.2	rs11938023	C	IL1B	2.87e-06	-	-	-	37	14	1	-	-	rs6853155-C	15.5	0.1785	0.1268	0.0774	0.1819	0.1851	essential tremor
4	p15.33	rs73225332	A	IL6	1.06e-06	-	-	7.51e-05	18	15	7	-	-	rs1476854-A	4.184	0.0756	0.013	0.0248	0.006	0.045	-
4	p16.3	rs182741934	A	IL1B/IL6	2.19e-07	-	near AL590235.1	0.022173	9	4	1	-	-	rs182741934-A	4.548	0.0401	0.013	0.0565	0.0298	0.0327	-
4	q27	rs1383229	G	IFNB1	5.7e-06	-	-	-	18	6	1	-	-	rs11734266-C	4.74	0.2436	0.0274	0	0.001	0.0194	-
4	q28.1	rs193254859	C	IL1B	7.05e-06	-	AC096773.1	-	101	3	1	-	-	rs74356006-C	8.818	0.0386	0.0029	0	0.001	0	-
4	q32.1	rs73860519	A	IL6	1.83e-06	-	RXFP1	0.00630044	63	16	3	-	-	rs79781893-T	9.048	0.1089	0.0072	0	0	0	-
5	p13.2	rs13159021	T	IFNB1	2.1e-06	-	near RXFP3	0.00291165	22	15	9	-	-	rs2194272-G	11.55	0.1142	0.5331	0.4296	0.8598	0.498	skin pigmentation measurement, skin sensitivity to sun, hair color, squamous cell carcinoma, body height
5	p13.3	rs2877219	A	IL6	7.07e-06	-	PDZD2	0.00447232	13	3	1	-	-	rs7716338-A	1.037	0.1649	0.3372	0.3165	0.3569	0.3497	-
5	q11.2	rs3111657	T	IL6	3.1e-06	-	LINC01033	0.0037099	23	21	1	rs3111657-T	SNX18	rs139797385-G	8.942	0.1331	0.013	0.0625	0.0189	0.0593	-
5	q13.1	rs555659199	G	IL1B	7.88e-07	-	AC112206.2	0.0424874	20	18	1	-	-	rs7712040-C	12.92	0.0219	0.0043	0	0	0	-
5	q34	rs79380271	C	IL1B	8.74e-06	-	SLIT3	-	9	8	1	-	-	rs6875247-C	10.83	0.0885	0.0346	0	0.0527	0.0051	-
6	p22.3	rs4715975	T	IL1B	4.92e-06	-	JARID2	-	24	12	2	-	-	rs17455404-C	4.923	0.0772	0.2219	0.2391	0.2555	0.1554	-
6	p22.3	rs3793114	G	IL1B	3.24e-06	-	ATXN1	0.0400699	5	5	2	-	-	rs3812205-T	15.55	0.1324	0.0317	0.0278	0.0388	0.0767	-
6	p25.1	rs3024358	T	IL1B	3.82e-06	-	F13A1	-	8	2	1	-	-	rs3863222-G	3.131	0.1467	0.1859	0.002	0.1829	0.1084	-
6	q23.3	rs6904731	T	IFNB1	3.33e-06	-	AHI1	0.0154144	38	26	4	rs2757645-A	AHI1	rs2757645-A	9.752	0.3064	0.0245	0	0.0099	0	platelet-to-lymphocyte ratio, red blood cell distribution width, systemic lupus erythematosus, neutrophil count, omega-3 polyunsaturated fatty acid measurement
6	q26	rs79924080	A	IL1B/IL6	6.46e-07	-	PRKN	0.0177456	98	37	2	-	-	rs2023066-C	7.99	0.0734	0.0029	0	0.001	0	-
7	p11.2	rs58200656	T	IL1B/IL6	1.42e-06	-	-	-	10	6	1	-	-	rs73403215-C	8.14	0.1067	0.0677	0.1111	0.0497	0.1544	-
7	p14.2	rs138302119	A	IL6	9.41e-06	-	-	0.00312154	29	5	1	-	-	rs12113424-C	10.16	0.0204	0.0014	0	0	0	-
7	p21.1	rs7780446	A	IL1B	8.8e-06	-	TSPAN13	-	17	2	1	-	-	rs114632791-G	1.568	0.0318	0.0014	0	0	0	-
7	q36.3	rs78925109	A	IL1B	7.96e-08	-	PTPRN2	0.0474878	6	4	1	-	-	rs57778082-A	3.337	0.0961	0.0144	0	0	0.001	-
8	p23.3	rs28892957	C	IL6	9.7e-06	-	DLGAP2	-	17	4	1	-	-	rs13260847-T	1.705	0.2632	0.2032	0.0248	0.338	0.2444	-
8	q23.1	rs73295798	C	IL1B	9.27e-06	-	-	0.0130528	62	8	2	-	-	rs58497905-A	13.25	0.0741	0.0043	0	0.002	0.002	-
8	q24.22	rs60372392	G	IL1B	4.76e-06	-	-	-	25	10	1	-	-	rs16905280-G	13.39	0.1286	0.0115	0	0	0	-
8	q24.3	rs56996464	C	IL1B	5e-06	-	-	-	1	1	1	-	-	rs56996464-C	1.096	0.059	0.0014	0	0	0	-
9	p24.2	rs10974620	G	IL1B	3.63e-07	-	SLC1A1	0.00207573	29	15	13	-	-	rs10974625-A	8.654	0.2065	0.2968	0.4544	0.2515	0.1994	-
9	q34.13	rs73559254	T	IL1B/IL6	3.39e-06	-	near NTNG2	0.000713641	2	1	1	-	-	rs73559254-T	0.653	0.0741	0.0072	0	0	0	-
10	p14	rs2497461	A	IFNB1	6.68e-06	-	near AL590095.1	-	94	18	3	-	-	rs72773805-G	6.03	0.0991	0.2075	0.4901	0.1312	0.1708	-
10	p15.3	rs61834188	C	IL1B	2.14e-06	-	near RNU6-576P	0.000366887	15	14	3	-	-	rs1114313-C	7.376	0.0877	0.1801	0.0873	0.1581	0.2147	-
10	q21.1	rs12416448	C	IL1B	6.65e-06	-	-	-	29	14	2	-	-	rs1909403-C	10.94	0.4387	0.2954	0.1091	0.0994	0.3262	-
10	q21.3	rs60344079	A	IL1B	7.17e-06	-	CTNNA3	-	12	8	5	-	-	rs7071587-C	5.878	0.0877	0.013	0	0	0	-
10	q26.11	rs112029	T	IL6	3.46e-06	+	near TXNP1	-	54	27	1	-	-	rs1008727-T	9.404	0.4281	0.2853	0.2927	0.1938	0.2382	hypertrophic cardiomyopathy, Antihypertensive use measurement, Mitral valve prolapse, mitral valve annular diameter, body height, systolic blood pressure, smoking initiation
10	q26.3	rs12263329	A	IL1B	2.31e-06	-	ADGRA1	-	11	4	2	-	-	rs4838686-G	3.039	0.1271	0.0231	0	0.003	0	-
11	p14.3	rs77722829	A	IL1B	7.94e-06	-	LUZP2	-	8	5	2	-	-	rs73442845-G	2.695	0.1127	0.0231	0	0.003	0.001	-
11	p15.4	rs12276965	G	IL1B	7.55e-06	-	near AC027804.1	0.00699191	28	7	1	-	-	rs10500685-A	15.07	0.0976	0.3732	0.0367	0.3549	0.2505	-
11	q13.5	rs59477197	C	TNF	9.1e-07	-	near AP000785.2	0.0382169	25	14	3	-	-	rs56389932-A	8.924	0.0477	0.0043	0	0.001	0	-
11	q21	rs61910441	C	IL1B	5.22e-06	-	AP003066.1	0.000162625	12	8	1	-	-	rs61910441-C	2.6	0.0522	0.0159	0	0.0159	0.0184	-
11	q24.2	rs523563	C	IL6	7.01e-06	+	-	-	78	16	1	-	-	rs496459-G	8.322	0.4221	0.402	0.4018	0.3539	0.4223	-
12	p12.3	rs9332921	A	IL1B	1.06e-06	-	MGST1	8.45e-05	34	28	10	-	-	rs116576739-C	9.213	0.1407	0.0216	0	0	0	-
12	p13.32	rs73253395	T	IL6	2.9e-06	-	-	0.000412228	6	1	1	-	-	rs73253395-T	2.838	0.0265	0.0043	0	0	0	-
12	p13.33	rs7967085	G	IL1B	5.07e-06	-	CACNA1C	-	19	13	2	-	-	rs41276710-C	9.602	0.1029	0.0086	0	0	0	-
12	q23.1	rs10860639	G	IL6	3.88e-06	-	ANO4	-	7	3	1	-	-	rs4764997-G	7.076	0.5386	0.5634	0.4921	0.669	0.5982	-
12	q23.3	rs17034127	G	IL1B	5.75e-06	-	near STAB2	0.0342288	20	10	1	-	-	rs17034127-G	14.12	0.1399	0.1167	0.2103	0.1143	0.316	-
12	q24.22	rs16947739	G	TNF	2.16e-06	-	KSR2	-	3	1	1	-	-	rs16947739-G	1.827	0.2511	0.2176	0.0774	0.0557	0.0327	-
12	q24.32	rs6489151	A	IL1B	9.26e-06	+	-	-	55	4	1	-	-	rs7300747-G	5.898	0.3676	0.2853	0.0089	0.338	0.1922	-
13	q31.1	rs146736603	C	IL1B	1.49e-06	-	-	0.000124979	15	5	1	-	-	rs146736603-C	9.611	0.0129	0.0014	0	0	0	-
14	q24.3	rs114919997	C	IL1B/IL6	1.8e-06	-	IFT43	-	44	36	21	-	-	rs116818186-T	18.22	0.0424	0.0043	0	0	0	-
15	q14	rs1948650	G	TNF	5.25e-06	-	DPH6-DT	-	2	1	1	-	-	rs1948650-G	0.038	0.1785	0.4308	0.5	0.3241	0.2955	-
15	q21.3	rs12900655	A	IL1B	1.26e-06	-	NEDD4	0.00871114	73	38	7	-	-	rs2303580-T	19.48	0.1256	0.1571	0.0347	0.0586	0.0695	delta-5 desaturase measurement, body height
15	q26.3	rs192165301	G	IL6	8.63e-06	-	-	0.0444473	1	1	1	-	-	rs192165301-G	2.599	0.0219	0.0043	0.004	0.002	0.002	-
16	p13.3	rs9673241	A	IL1B	6.56e-07	-	C16orf96	0.00139138	74	24	1	-	-	rs56268873-C	19.02	0.1808	0.5648	0.6052	0.6083	0.3855	-
16	p13.3	rs76359705	A	IL1B/IL6	4.88e-06	-	RBFOX1	-	17	15	1	-	-	rs80263893-C	16.66	0.0567	0.0043	0	0	0.001	QRS duration, mathematical ability, heel bone mineral density, BMI-adjusted hip circumference, BMI-adjusted waist-hip ratio, nmrA-like family domain-containing protein 1 measurement, BMI-adjusted waist circumference, testosterone measurement, mean corpuscular hemoglobin concentration, milk allergy measurement, parental genotype effect measurement, sex hormone-binding globulin measurement, hemoglo…
17	p11.2	rs4986047	T	IL1B	4.23e-06	-	near KCNJ12	-	16	6	3	-	-	rs6587131-G	1.943	0.1051	0.0288	0.003	0.0398	0.089	body mass index, body height
17	p13.3	rs62068280	T	TNF	1.15e-06	-	NXN	-	32	21	5	-	-	rs2244811-G	14.28	0.2799	0.0778	0.0655	0.0815	0.0685	body height
18	q21.32	rs73964708	T	IFNB1	2.13e-06	-	-	-	17	4	1	-	-	rs141214600-C	5.937	0.0401	0.0014	0	0	0	body height
19	p13.3	rs11881732	T	IL1B	1.33e-06	-	PALM	0.0138173	2	2	1	-	-	rs11881732-T	6.913	0.2685	0.2435	0.123	0.3598	0.18	-
20	q13.32	rs2180796	T	IL1B/IL6	6.92e-06	-	PIEZO1P2	-	13	8	3	-	-	rs1022697-A	15.56	0.5174	0.2493	0.1835	0.4264	0.3415	-
21	q21.1	rs80328010	T	IL1B	6.3e-06	-	near RPS3AP1	-	2	1	1	-	-	rs80328010-T	3.576	0.0832	0.0418	0.0357	0.0189	0.0583	-
21	q22.11	rs58283029	C	IL1B	9.39e-06	-	near IFNAR2	-	52	52	31	-	-	rs2186276-C	7.982	0.0809	0.2752	0.247	0.1481	0.2648	cytokine measurement
22	q13.2	rs6003161	C	IFNB1	4.05e-06	-	near SCUBE1	0.00438015	14	10	1	-	-	rs695648-C	18.1	0.3147	0.4741	0.4028	0.4841	0.5644	-
*Media.Padj indicates if lead SNPs demonstrated significant effect on media baseline cytokine expression
**Loci.sig indicates total number of linked SNPs in loci which surpass indicated significance threshold
***Similar GWAS catalog traits summarized for brevity
