# Supplementary material for: Myeloid cell genome-wide screen identifies variants associated with Mycobacterium tuberculosis–induced cytokine transcriptional responses
Source: J Clin Invest. 2025 May 22;135(14):e179822. doi: 10.1172/JCI179822 (PMC12259255; doi:10.1172/JCI179822)
Supplement: Supplemental table 3 [file jci-135-179822-s092.xlsx]

## Sheet: IL1B
rsID	Frequency.Uganda	Pvalue.Uganda	Effect size.Uganda	Frequency.Seattle	Pvalue.seattle	Effect size.Seattle
rs10974620	0.115	3.62578e-07	-2.21805	0.2875	0.0172608	-0.707769
rs79380271	0.055	8.73742e-06	-2.21848	0.075	0.0248165	-0.847617
rs11881732	0.155	1.32648e-06	-1.72674	0.25	0.0480843	-0.477109
rs12107024	0.41	1.16971e-06	-1.30652	0.45	0.193168	-0.203889
rs3024358	0.115	3.82374e-06	-1.76922	0.125	0.199046	-0.31308
rs58283029	0.055	9.39024e-06	-2.71524	0.175	0.291402	-0.187825
rs11938023	0.155	2.86562e-06	-1.73222	0.1625	0.30097	-0.202586
rs58200656	0.08	4.30988e-06	-2.32287	0.1	0.330287	-0.17029
rs12900655	0.155	1.2647e-06	-1.70691	0.0625	0.352458	-0.205016
rs7563835	0.06	1.32959e-06	-2.60997	0.4125	0.387252	-0.0703193
rs4715975	0.08	4.91793e-06	-2.32849	0.275	0.403891	-0.0743688
rs2023051	0.23	6.75163e-06	-1.35217	0.1625	0.406282	-0.080927
rs4852387	0.075	9.97073e-07	-2.62757	0.3125	0.418515	-0.052151
rs61834188	0.095	2.13929e-06	-2.18853	0.1625	0.431855	-0.069277
rs7266327	0.14	1.34243e-06	-1.84897	0.125	0.54108	0.0397424
rs80328010	0.05	6.29525e-06	-2.76863	0.05	0.735273	0.382413
rs11120868	0.155	7.82021e-06	-1.69098	0.4	0.765221	0.155159
rs17034127	0.125	5.755e-06	-1.89607	0.1	0.803476	0.384109
rs9673241	0.165	6.5588e-07	-1.57777	0.5	0.915298	0.417724
rs12276965	0.095	7.55411e-06	-1.87349	0.3	0.947602	0.44044
rs6489151	0.365	9.25938e-06	1.25657	0.2375	0.949493	-0.532468
rs12416448	0.335	6.6521e-06	-1.24883	0.1875	0.985342	0.808575
rs6730202	0.1	8.89611e-07	-2.24305	0.4125	0.994914	0.612775

## Sheet: IL6
rsID	Frequency.Uganda	Pvalue.Uganda	Effect size.Uganda	Frequency.Seattle	Pvalue.seattle	Effect size.Seattle
rs28892957	0.285	9.69547e-06	-1.39945	0.2875	0.23383	-0.175876
rs17701527	0.105	5.09091e-06	-2.04614	0.1625	0.243624	-0.238722
rs112029	0.45	3.46057e-06	1.33342	0.275	0.270532	0.163062
rs2877219	0.17	7.06819e-06	-1.79903	0.4875	0.287413	-0.132105
rs523563	0.415	7.01358e-06	1.41447	0.4	0.373559	0.096682
rs13012138	0.15	6.32996e-06	-2.00799	0.1125	0.435431	-0.0706493
rs2180796	0.435	6.91607e-06	-1.34288	0.4875	0.595566	0.0568543
rs58200656	0.08	1.41619e-06	-2.5936	0.1	0.596104	0.0931155
rs10860639	0.46	3.88206e-06	-1.37604	0.4	0.815072	0.21409

## Sheet: TNF
rsID	Frequency.Uganda	Pvalue.Uganda	Effect size.Uganda	Frequency.Seattle	Pvalue.seattle	Effect size.Seattle
rs16947739	0.28	2.15718e-06	-0.648712	0.05	0.00412849	-0.797946
rs1948650	0.185	5.25134e-06	-0.740613	0.2875	0.477794	-0.00758659
rs62068280	0.25	1.14707e-06	-0.716982	0.0625	0.54934	0.0338592
rs12095353	0.115	4.29153e-06	-0.765232	0.275	0.836945	0.154973

## Sheet: IFNB1
rsID	Frequency.Uganda	Pvalue.Uganda	Effect size.Uganda	Frequency.Seattle	Pvalue.seattle	Effect size.Seattle
rs6003161	0.09	4.04636e-06	-2.39322	0.4	0.0618742	-0.497533
rs2497461	0.13	6.67715e-06	-2.18419	0.125	0.786943	0.417058
rs13159021	0.14	2.09643e-06	-2.02603	0.1625	0.85543	0.449926
