# Supplementary material for: Myeloid cell genome-wide screen identifies variants associated with Mycobacterium tuberculosis–induced cytokine transcriptional responses
Source: J Clin Invest. 2025 May 22;135(14):e179822. doi: 10.1172/JCI179822 (PMC12259255; doi:10.1172/JCI179822)
Supplement: Supporting data values [file jci-135-179822-s093.xlsx]

## Sheet: Fig. 1B
variant.id	chr	pos	tot	poscum	Score.pval	cytokine		*Extracted to P < 0.01 to minimize size
chr1:1163334:C:G	1	1163334	0	1163334	0.00957929	IL1B
chr1:1163962:A:C	1	1163962	0	1163962	0.00207519	IL1B
chr1:1164837:C:T	1	1164837	0	1164837	0.00760822	IL1B
chr1:1164939:C:A	1	1164939	0	1164939	0.0023121	IL1B
chr1:1168162:T:C	1	1168162	0	1168162	0.00240932	IL1B
chr1:2022166:C:T	1	2022166	0	2022166	0.00379316	IL1B
chr1:2046210:C:T	1	2046210	0	2046210	0.0032967	IL1B
chr1:2106310:A:G	1	2106310	0	2106310	0.00856802	IL1B
chr1:2113761:G:T	1	2113761	0	2113761	0.0061051	IL1B
chr1:2115277:A:T	1	2115277	0	2115277	0.0061051	IL1B
chr1:2115704:G:A	1	2115704	0	2115704	0.00354352	IL1B
chr1:2126064:A:G	1	2126064	0	2126064	0.0044123	IL1B
chr1:2126520:G:A	1	2126520	0	2126520	0.0044123	IL1B
chr1:2126684:G:T	1	2126684	0	2126684	0.0044123	IL1B
chr1:2132033:G:C	1	2132033	0	2132033	0.00914971	IL1B
chr1:2842328:G:A	1	2842328	0	2842328	0.00746365	IL1B
chr1:2882525:G:T	1	2882525	0	2882525	0.00119125	IL1B
chr1:2902322:G:T	1	2902322	0	2902322	0.00513843	IL1B
chr1:2905847:C:T	1	2905847	0	2905847	0.00284421	IL1B
chr1:2919714:G:A	1	2919714	0	2919714	6.11937e-05	IL1B
chr1:2919941:C:T	1	2919941	0	2919941	6.11937e-05	IL1B
chr1:2921065:T:C	1	2921065	0	2921065	0.00804359	IL1B
chr1:2921159:A:G	1	2921159	0	2921159	0.00804359	IL1B
chr1:2921235:G:A	1	2921235	0	2921235	0.00804359	IL1B
chr1:2921962:T:G	1	2921962	0	2921962	0.000291871	IL1B
chr1:2923424:C:T	1	2923424	0	2923424	3.98835e-05	IL1B
chr1:2923488:T:A	1	2923488	0	2923488	0.000291871	IL1B
chr1:2924754:G:A	1	2924754	0	2924754	0.000658658	IL1B
chr1:2924885:G:A	1	2924885	0	2924885	3.98835e-05	IL1B
chr1:3141674:A:C	1	3141674	0	3141674	0.00489383	IL1B
chr1:3141685:A:G	1	3141685	0	3141685	0.00489383	IL1B
chr1:3226451:G:C	1	3226451	0	3226451	0.00312511	IL1B
chr1:3255979:G:C	1	3255979	0	3255979	0.00623315	IL1B
chr1:3258294:T:C	1	3258294	0	3258294	0.00375206	IL1B
chr1:3262065:A:C	1	3262065	0	3262065	0.00233276	IL1B
chr1:3262152:C:T	1	3262152	0	3262152	0.00722305	IL1B
chr1:3267262:T:G	1	3267262	0	3267262	0.00375206	IL1B
chr1:3268408:C:T	1	3268408	0	3268408	0.00375206	IL1B
chr1:3269106:T:C	1	3269106	0	3269106	0.00375206	IL1B
chr1:3269644:G:A	1	3269644	0	3269644	0.00233276	IL1B
chr1:3270053:G:A	1	3270053	0	3270053	0.00768014	IL1B
chr1:3270374:G:A	1	3270374	0	3270374	0.00233276	IL1B
chr1:3271252:A:G	1	3271252	0	3271252	0.00233276	IL1B
chr1:3272485:G:A	1	3272485	0	3272485	0.00233276	IL1B
chr1:3272512:G:A	1	3272512	0	3272512	0.00233276	IL1B
chr1:3273047:C:T	1	3273047	0	3273047	0.00233276	IL1B
chr1:3274645:C:T	1	3274645	0	3274645	0.0015141	IL1B
chr1:3275319:C:T	1	3275319	0	3275319	0.0015141	IL1B
chr1:3276520:C:T	1	3276520	0	3276520	0.00420637	IL1B
chr1:3276848:A:G	1	3276848	0	3276848	0.0015141	IL1B
chr1:3295948:C:A	1	3295948	0	3295948	0.00989273	IL1B
chr1:3309964:C:T	1	3309964	0	3309964	1.53079e-05	IL1B
chr1:3310269:A:G	1	3310269	0	3310269	0.00119197	IL1B
chr1:3310365:C:T	1	3310365	0	3310365	0.00119197	IL1B
chr1:3310385:T:C	1	3310385	0	3310385	0.00119197	IL1B
chr1:3310937:C:T	1	3310937	0	3310937	1.53079e-05	IL1B
chr1:3312821:T:G	1	3312821	0	3312821	1.53079e-05	IL1B
chr1:3313980:T:C	1	3313980	0	3313980	0.000141988	IL1B
chr1:3316374:C:T	1	3316374	0	3316374	0.00196214	IL1B
chr1:3316923:C:T	1	3316923	0	3316923	5.70677e-06	IL1B
chr1:3318136:T:C	1	3318136	0	3318136	0.000162068	IL1B
chr1:3320988:C:T	1	3320988	0	3320988	0.00152678	IL1B
chr1:3353146:A:C	1	3353146	0	3353146	0.00825356	IL1B
chr1:3355512:T:A	1	3355512	0	3355512	0.00429854	IL1B
chr1:3523029:C:T	1	3523029	0	3523029	0.00955913	IL1B
chr1:3525389:C:A	1	3525389	0	3525389	0.00955913	IL1B
chr1:3536339:G:C	1	3536339	0	3536339	0.00650282	IL1B
chr1:3962315:T:A	1	3962315	0	3962315	0.00763591	IL1B
chr1:3963473:G:C	1	3963473	0	3963473	0.00895702	IL1B
chr1:3963800:G:A	1	3963800	0	3963800	0.00509538	IL1B
chr1:3966038:C:T	1	3966038	0	3966038	0.00509538	IL1B
chr1:3966668:G:A	1	3966668	0	3966668	0.00301448	IL1B
chr1:3967051:C:T	1	3967051	0	3967051	0.00509538	IL1B
chr1:3968864:G:C	1	3968864	0	3968864	0.00509538	IL1B
chr1:3970202:C:T	1	3970202	0	3970202	0.00509538	IL1B
chr1:4319792:G:A	1	4319792	0	4319792	0.00284653	IL1B
chr1:4319898:A:T	1	4319898	0	4319898	0.00671761	IL1B
chr1:4320027:G:C	1	4320027	0	4320027	0.00528288	IL1B
chr1:4320284:C:A	1	4320284	0	4320284	0.00861793	IL1B
chr1:4321348:C:T	1	4321348	0	4321348	0.00912946	IL1B
chr1:4404873:A:G	1	4404873	0	4404873	0.00113133	IL1B
chr1:4405608:G:T	1	4405608	0	4405608	0.00917578	IL1B
chr1:4406475:G:A	1	4406475	0	4406475	0.00385069	IL1B
chr1:4408142:G:A	1	4408142	0	4408142	0.000263931	IL1B
chr1:4408664:C:T	1	4408664	0	4408664	0.000263931	IL1B
chr1:4409173:C:T	1	4409173	0	4409173	0.000263931	IL1B
chr1:4440185:C:T	1	4440185	0	4440185	0.00636584	IL1B
chr1:4453482:G:A	1	4453482	0	4453482	0.00391864	IL1B
chr1:4461999:C:T	1	4461999	0	4461999	0.00545344	IL1B
chr1:4463635:C:T	1	4463635	0	4463635	0.00901737	IL1B
chr1:4513039:A:G	1	4513039	0	4513039	0.00516789	IL1B
chr1:4997727:A:G	1	4997727	0	4997727	0.00931177	IL1B
chr1:5132165:G:A	1	5132165	0	5132165	0.00802277	IL1B
chr1:5294339:G:T	1	5294339	0	5294339	0.00684381	IL1B
chr1:5379495:C:T	1	5379495	0	5379495	0.0093443	IL1B
chr1:5380241:G:A	1	5380241	0	5380241	0.0093443	IL1B
chr1:5382928:C:G	1	5382928	0	5382928	0.00722826	IL1B
chr1:5383143:G:A	1	5383143	0	5383143	0.00722826	IL1B
chr1:5391717:C:T	1	5391717	0	5391717	0.00532681	IL1B
chr1:5394235:C:T	1	5394235	0	5394235	0.00532681	IL1B
chr1:5395032:C:A	1	5395032	0	5395032	0.00532681	IL1B
chr1:5397807:C:A	1	5397807	0	5397807	0.00532681	IL1B
chr1:5622403:T:C	1	5622403	0	5622403	0.00195637	IL1B
chr1:5623431:G:C	1	5623431	0	5623431	0.00195637	IL1B
chr1:5624678:G:C	1	5624678	0	5624678	0.00195637	IL1B
chr1:5626855:A:G	1	5626855	0	5626855	0.00195637	IL1B
chr1:5627136:T:C	1	5627136	0	5627136	0.00195637	IL1B
chr1:5766661:G:C	1	5766661	0	5766661	0.00985042	IL1B
chr1:6155939:G:A	1	6155939	0	6155939	0.00844596	IL1B
chr1:6171487:G:A	1	6171487	0	6171487	0.00598554	IL1B
chr1:6264017:A:G	1	6264017	0	6264017	0.00712447	IL1B
chr1:6264375:C:T	1	6264375	0	6264375	0.00810532	IL1B
chr1:6264908:A:C	1	6264908	0	6264908	0.00712447	IL1B
chr1:6264909:C:T	1	6264909	0	6264909	0.00712447	IL1B
chr1:6265038:T:C	1	6265038	0	6265038	0.00712447	IL1B
chr1:6327843:A:G	1	6327843	0	6327843	0.00964569	IL1B
chr1:6343671:G:A	1	6343671	0	6343671	0.00621925	IL1B
chr1:6345566:G:A	1	6345566	0	6345566	0.00621925	IL1B
chr1:6348980:A:C	1	6348980	0	6348980	0.00621925	IL1B
chr1:6349072:C:G	1	6349072	0	6349072	0.00621925	IL1B
chr1:6349677:C:T	1	6349677	0	6349677	0.00621925	IL1B
chr1:6350991:C:T	1	6350991	0	6350991	0.00621925	IL1B
chr1:6365955:C:T	1	6365955	0	6365955	0.00859306	IL1B
chr1:6366748:C:T	1	6366748	0	6366748	0.00859306	IL1B
chr1:6366874:G:A	1	6366874	0	6366874	0.00613279	IL1B
chr1:6368035:G:A	1	6368035	0	6368035	0.00859306	IL1B
chr1:6370369:C:A	1	6370369	0	6370369	0.00859306	IL1B
chr1:6374233:G:A	1	6374233	0	6374233	0.00859306	IL1B
chr1:6375984:G:A	1	6375984	0	6375984	0.00525212	IL1B
chr1:6376042:T:C	1	6376042	0	6376042	0.00525212	IL1B
chr1:6378982:G:A	1	6378982	0	6378982	0.00613279	IL1B
chr1:6381887:C:A	1	6381887	0	6381887	0.00461368	IL1B
chr1:6391919:G:C	1	6391919	0	6391919	0.000889154	IL1B
chr1:6393563:C:T	1	6393563	0	6393563	0.000889154	IL1B
chr1:6393684:C:A	1	6393684	0	6393684	0.000889154	IL1B
chr1:6395570:C:A	1	6395570	0	6395570	0.000889154	IL1B
chr1:6398438:C:A	1	6398438	0	6398438	0.00178905	IL1B
chr1:6401680:A:G	1	6401680	0	6401680	0.00178905	IL1B
chr1:6402257:T:C	1	6402257	0	6402257	0.000889154	IL1B
chr1:6428774:G:T	1	6428774	0	6428774	0.00940765	IL1B
chr1:6428775:C:T	1	6428775	0	6428775	0.00940765	IL1B
chr1:6434026:G:A	1	6434026	0	6434026	0.00396454	IL1B
chr1:6481780:T:C	1	6481780	0	6481780	0.00349205	IL1B
chr1:6488467:G:A	1	6488467	0	6488467	0.00345362	IL1B
chr1:6488762:A:G	1	6488762	0	6488762	0.00275328	IL1B
chr1:6639501:T:C	1	6639501	0	6639501	0.00557211	IL1B
chr1:6734251:A:G	1	6734251	0	6734251	0.00489718	IL1B
chr1:6749366:C:T	1	6749366	0	6749366	0.00185472	IL1B
chr1:6756753:G:A	1	6756753	0	6756753	0.00143624	IL1B
chr1:6757283:T:A	1	6757283	0	6757283	0.00885391	IL1B
chr1:6757418:A:G	1	6757418	0	6757418	0.0054325	IL1B
chr1:6759881:G:A	1	6759881	0	6759881	0.00787133	IL1B
chr1:6760824:A:G	1	6760824	0	6760824	0.00962982	IL1B
chr1:6761125:G:A	1	6761125	0	6761125	0.00962982	IL1B
chr1:6768765:G:C	1	6768765	0	6768765	0.00962982	IL1B
chr1:6771586:G:A	1	6771586	0	6771586	0.00962982	IL1B
chr1:6777095:T:C	1	6777095	0	6777095	0.00298393	IL1B
chr1:6778814:G:T	1	6778814	0	6778814	0.00298393	IL1B
chr1:6780734:C:G	1	6780734	0	6780734	0.00875731	IL1B
chr1:6790865:A:G	1	6790865	0	6790865	0.00383447	IL1B
chr1:6791911:C:T	1	6791911	0	6791911	0.0047342	IL1B
chr1:6803282:G:A	1	6803282	0	6803282	0.00383447	IL1B
chr1:6848388:G:A	1	6848388	0	6848388	0.000961405	IL1B
chr1:6853986:C:T	1	6853986	0	6853986	0.000961405	IL1B
chr1:6869700:G:A	1	6869700	0	6869700	0.0077958	IL1B
chr1:6876141:G:T	1	6876141	0	6876141	0.00172688	IL1B
chr1:6879468:G:A	1	6879468	0	6879468	0.00894456	IL1B
chr1:6880681:T:C	1	6880681	0	6880681	0.00894456	IL1B
chr1:6883660:A:G	1	6883660	0	6883660	0.00308566	IL1B
chr1:6884006:A:G	1	6884006	0	6884006	0.00949621	IL1B
chr1:6885470:G:A	1	6885470	0	6885470	0.007404	IL1B
chr1:6885559:T:C	1	6885559	0	6885559	0.00723966	IL1B
chr1:6887913:C:T	1	6887913	0	6887913	0.00692362	IL1B
chr1:6891597:G:A	1	6891597	0	6891597	0.00692362	IL1B
chr1:6891827:C:T	1	6891827	0	6891827	0.00692362	IL1B
chr1:6892035:C:A	1	6892035	0	6892035	0.00692362	IL1B
chr1:6892266:T:C	1	6892266	0	6892266	0.00692362	IL1B
chr1:6893615:G:A	1	6893615	0	6893615	0.00126975	IL1B
chr1:6903342:C:G	1	6903342	0	6903342	0.000928474	IL1B
chr1:6907499:C:A	1	6907499	0	6907499	0.0020465	IL1B
chr1:6920407:C:T	1	6920407	0	6920407	0.00905905	IL1B
chr1:6922290:G:A	1	6922290	0	6922290	0.00411789	IL1B
chr1:6927345:T:C	1	6927345	0	6927345	0.00476813	IL1B
chr1:6935919:C:G	1	6935919	0	6935919	0.00830903	IL1B
chr1:6954384:G:A	1	6954384	0	6954384	0.00459183	IL1B
chr1:6972569:G:A	1	6972569	0	6972569	0.00313865	IL1B
chr1:6984814:G:T	1	6984814	0	6984814	0.007669	IL1B
chr1:7053583:G:A	1	7053583	0	7053583	0.00867702	IL1B
chr1:7059442:A:G	1	7059442	0	7059442	0.00158076	IL1B
chr1:7064073:T:C	1	7064073	0	7064073	0.00158076	IL1B
chr1:7067365:T:C	1	7067365	0	7067365	0.00158076	IL1B
chr1:7068383:T:C	1	7068383	0	7068383	0.00158076	IL1B
chr1:7068811:G:T	1	7068811	0	7068811	0.00158076	IL1B
chr1:7071132:A:G	1	7071132	0	7071132	0.00440561	IL1B
chr1:7071276:T:A	1	7071276	0	7071276	0.00440561	IL1B
chr1:7081062:G:A	1	7081062	0	7081062	0.00229058	IL1B
chr1:7081922:T:G	1	7081922	0	7081922	0.00446798	IL1B
chr1:7082772:G:A	1	7082772	0	7082772	0.00547565	IL1B
chr1:7084833:C:T	1	7084833	0	7084833	0.00547565	IL1B
chr1:7086749:T:C	1	7086749	0	7086749	0.00547565	IL1B
chr1:7091948:G:A	1	7091948	0	7091948	0.00547565	IL1B
chr1:7108808:T:C	1	7108808	0	7108808	0.00417357	IL1B
chr1:7110659:A:G	1	7110659	0	7110659	0.00323585	IL1B
chr1:7114454:C:A	1	7114454	0	7114454	0.00720185	IL1B
chr1:7130746:A:G	1	7130746	0	7130746	0.0074774	IL1B
chr1:7138454:T:C	1	7138454	0	7138454	0.00605569	IL1B
chr1:7143736:A:T	1	7143736	0	7143736	0.00103746	IL1B
chr1:7161354:G:A	1	7161354	0	7161354	0.000659599	IL1B
chr1:7161625:C:T	1	7161625	0	7161625	7.82021e-06	IL1B
chr1:7168559:C:T	1	7168559	0	7168559	0.000262754	IL1B
chr1:7177780:C:T	1	7177780	0	7177780	0.00312437	IL1B
chr1:7179028:G:C	1	7179028	0	7179028	0.000290417	IL1B
chr1:7341507:A:G	1	7341507	0	7341507	0.000386297	IL1B
chr1:7428427:C:G	1	7428427	0	7428427	0.00380505	IL1B
chr1:8298707:C:T	1	8298707	0	8298707	0.00860253	IL1B
chr1:8307952:A:G	1	8307952	0	8307952	0.00374448	IL1B
chr1:8322547:G:A	1	8322547	0	8322547	0.00937115	IL1B
chr1:8322621:A:G	1	8322621	0	8322621	0.00900252	IL1B
chr1:8332335:G:A	1	8332335	0	8332335	0.00652776	IL1B
chr1:8332460:C:T	1	8332460	0	8332460	0.00652776	IL1B
chr1:8333085:C:T	1	8333085	0	8333085	0.00915037	IL1B
chr1:8333158:A:G	1	8333158	0	8333158	0.00915037	IL1B
chr1:8926623:G:T	1	8926623	0	8926623	0.00864877	IL1B
chr1:8927045:C:T	1	8927045	0	8927045	0.00363326	IL1B
chr1:8928803:C:T	1	8928803	0	8928803	0.000496242	IL1B
chr1:8929791:G:A	1	8929791	0	8929791	0.00481244	IL1B
chr1:8931191:G:A	1	8931191	0	8931191	0.000496242	IL1B
chr1:8932386:G:A	1	8932386	0	8932386	0.000496242	IL1B
chr1:8933091:C:A	1	8933091	0	8933091	0.000496242	IL1B
chr1:8933671:C:T	1	8933671	0	8933671	0.000496242	IL1B
chr1:8934814:C:T	1	8934814	0	8934814	0.000496242	IL1B
chr1:8936376:A:G	1	8936376	0	8936376	0.000496242	IL1B
chr1:8940458:T:C	1	8940458	0	8940458	4.30428e-05	IL1B
chr1:8949653:A:G	1	8949653	0	8949653	0.00601155	IL1B
chr1:8950511:T:A	1	8950511	0	8950511	0.00652783	IL1B
chr1:8950987:A:G	1	8950987	0	8950987	0.0073344	IL1B
chr1:9006908:C:A	1	9006908	0	9006908	0.00168015	IL1B
chr1:9038683:G:A	1	9038683	0	9038683	0.00271996	IL1B
chr1:9040420:G:A	1	9040420	0	9040420	0.00271996	IL1B
chr1:9061564:C:T	1	9061564	0	9061564	0.00271996	IL1B
chr1:9067399:T:A	1	9067399	0	9067399	0.00586944	IL1B
chr1:9070133:T:A	1	9070133	0	9070133	0.00178356	IL1B
chr1:9071651:C:T	1	9071651	0	9071651	0.00178356	IL1B
chr1:9101016:A:C	1	9101016	0	9101016	0.000600845	IL1B
chr1:9105610:G:A	1	9105610	0	9105610	0.00229254	IL1B
chr1:9138552:C:T	1	9138552	0	9138552	0.0042904	IL1B
chr1:9145622:C:A	1	9145622	0	9145622	0.0045391	IL1B
chr1:9258342:T:C	1	9258342	0	9258342	0.00544139	IL1B
chr1:9326646:G:A	1	9326646	0	9326646	0.00725515	IL1B
chr1:9327144:C:T	1	9327144	0	9327144	0.00977119	IL1B
chr1:9330893:C:T	1	9330893	0	9330893	0.0074258	IL1B
chr1:9331871:C:G	1	9331871	0	9331871	0.00725515	IL1B
chr1:9332029:G:A	1	9332029	0	9332029	0.00182567	IL1B
chr1:9332230:T:C	1	9332230	0	9332230	0.00646686	IL1B
chr1:9332262:G:C	1	9332262	0	9332262	0.00140237	IL1B
chr1:9334167:C:T	1	9334167	0	9334167	0.00725515	IL1B
chr1:9335066:G:T	1	9335066	0	9335066	0.00102144	IL1B
chr1:9345864:C:G	1	9345864	0	9345864	0.00830674	IL1B
chr1:9511124:T:G	1	9511124	0	9511124	0.00160098	IL1B
chr1:10048049:G:A	1	10048049	0	10048049	0.00343516	IL1B
chr1:10080604:C:G	1	10080604	0	10080604	0.00343516	IL1B
chr1:10080605:T:C	1	10080605	0	10080605	0.00343516	IL1B
chr1:10086121:G:A	1	10086121	0	10086121	0.00343516	IL1B
chr1:10092824:A:G	1	10092824	0	10092824	0.00343516	IL1B
chr1:10117732:A:G	1	10117732	0	10117732	0.00153448	IL1B
chr1:10135882:G:A	1	10135882	0	10135882	0.00337812	IL1B
chr1:10142698:G:C	1	10142698	0	10142698	0.000416382	IL1B
chr1:10143387:T:C	1	10143387	0	10143387	0.00260671	IL1B
chr1:10150916:T:C	1	10150916	0	10150916	0.00337812	IL1B
chr1:10150926:T:C	1	10150926	0	10150926	0.00337812	IL1B
chr1:10167836:A:G	1	10167836	0	10167836	0.00260671	IL1B
chr1:10462349:C:T	1	10462349	0	10462349	0.00757532	IL1B
chr1:10465019:G:A	1	10465019	0	10465019	0.00757532	IL1B
chr1:10467404:A:G	1	10467404	0	10467404	0.00757532	IL1B
chr1:10469970:C:T	1	10469970	0	10469970	0.00757532	IL1B
chr1:10471371:C:G	1	10471371	0	10471371	0.00757532	IL1B
chr1:10474510:G:A	1	10474510	0	10474510	0.00491665	IL1B
chr1:10477849:C:G	1	10477849	0	10477849	0.00491665	IL1B
chr1:10479776:A:G	1	10479776	0	10479776	0.00491665	IL1B
chr1:10481928:C:T	1	10481928	0	10481928	0.00491665	IL1B
chr1:10484001:T:C	1	10484001	0	10484001	0.00491665	IL1B
chr1:10486184:G:A	1	10486184	0	10486184	0.00491665	IL1B
chr1:10489571:C:A	1	10489571	0	10489571	0.00370707	IL1B
chr1:10497487:A:G	1	10497487	0	10497487	0.00859831	IL1B
chr1:10667307:C:T	1	10667307	0	10667307	0.00756979	IL1B
chr1:10667434:C:T	1	10667434	0	10667434	0.00756979	IL1B
chr1:10788507:G:A	1	10788507	0	10788507	0.00502515	IL1B
chr1:10885014:C:T	1	10885014	0	10885014	0.00309477	IL1B
chr1:10955726:C:G	1	10955726	0	10955726	0.0082645	IL1B
chr1:11277502:C:T	1	11277502	0	11277502	0.00191008	IL1B
chr1:11300900:A:G	1	11300900	0	11300900	0.0058952	IL1B
chr1:11304958:G:A	1	11304958	0	11304958	0.0058952	IL1B
chr1:11412729:A:G	1	11412729	0	11412729	0.00260994	IL1B
chr1:11414632:C:T	1	11414632	0	11414632	0.00112185	IL1B
chr1:11426523:T:A	1	11426523	0	11426523	0.00476963	IL1B
chr1:11433811:G:A	1	11433811	0	11433811	0.00210312	IL1B
chr1:11434455:C:T	1	11434455	0	11434455	0.00863407	IL1B
chr1:11434516:A:G	1	11434516	0	11434516	0.000809407	IL1B
chr1:11434794:A:G	1	11434794	0	11434794	0.000809407	IL1B
chr1:11436276:G:A	1	11436276	0	11436276	0.00643245	IL1B
chr1:11440240:G:A	1	11440240	0	11440240	0.00523245	IL1B
chr1:11440355:T:C	1	11440355	0	11440355	0.00531975	IL1B
chr1:11440356:C:T	1	11440356	0	11440356	0.00531975	IL1B
chr1:11441123:G:A	1	11441123	0	11441123	0.00895894	IL1B
chr1:11442794:C:T	1	11442794	0	11442794	0.00495293	IL1B
chr1:11445585:C:T	1	11445585	0	11445585	0.00729321	IL1B
chr1:11447583:A:G	1	11447583	0	11447583	0.00997891	IL1B
chr1:11490590:T:G	1	11490590	0	11490590	0.00150989	IL1B
chr1:11494507:G:A	1	11494507	0	11494507	0.00239415	IL1B
chr1:11494538:G:A	1	11494538	0	11494538	0.000637945	IL1B
chr1:11496187:T:C	1	11496187	0	11496187	0.00239415	IL1B
chr1:11496510:C:T	1	11496510	0	11496510	0.00750469	IL1B
chr1:11497508:C:T	1	11497508	0	11497508	0.00107679	IL1B
chr1:11497913:A:G	1	11497913	0	11497913	0.00357853	IL1B
chr1:11501107:G:A	1	11501107	0	11501107	0.000960162	IL1B
chr1:11501880:C:T	1	11501880	0	11501880	0.000738235	IL1B
chr1:11502856:C:T	1	11502856	0	11502856	0.00294783	IL1B
chr1:11503115:G:A	1	11503115	0	11503115	0.000738235	IL1B
chr1:11509063:C:G	1	11509063	0	11509063	0.000738235	IL1B
chr1:11510601:A:T	1	11510601	0	11510601	0.00191717	IL1B
chr1:11514885:C:T	1	11514885	0	11514885	0.00648193	IL1B
chr1:11515318:T:A	1	11515318	0	11515318	0.00648193	IL1B
chr1:11516149:C:T	1	11516149	0	11516149	0.00733084	IL1B
chr1:11517036:C:A	1	11517036	0	11517036	0.00438728	IL1B
chr1:11517130:T:C	1	11517130	0	11517130	0.00438728	IL1B
chr1:11517774:A:G	1	11517774	0	11517774	0.00438728	IL1B
chr1:11519762:C:T	1	11519762	0	11519762	0.00441175	IL1B
chr1:11520422:A:G	1	11520422	0	11520422	0.00587272	IL1B
chr1:11540896:T:G	1	11540896	0	11540896	0.00660632	IL1B
chr1:11548589:C:T	1	11548589	0	11548589	0.00356138	IL1B
chr1:11550390:A:G	1	11550390	0	11550390	0.00862195	IL1B
chr1:11555222:G:A	1	11555222	0	11555222	0.00862195	IL1B
chr1:11559726:G:A	1	11559726	0	11559726	0.00704656	IL1B
chr1:11573790:C:T	1	11573790	0	11573790	0.00615943	IL1B
chr1:11583394:G:A	1	11583394	0	11583394	0.00681392	IL1B
chr1:11615295:G:A	1	11615295	0	11615295	0.00765716	IL1B
chr1:11615321:T:C	1	11615321	0	11615321	0.00765716	IL1B
chr1:11618782:G:A	1	11618782	0	11618782	0.00765716	IL1B
chr1:11627231:G:A	1	11627231	0	11627231	0.00765716	IL1B
chr1:11634877:G:C	1	11634877	0	11634877	0.00765716	IL1B
chr1:11635234:A:C	1	11635234	0	11635234	0.00765716	IL1B
chr1:11667863:T:C	1	11667863	0	11667863	0.00291732	IL1B
chr1:11671120:G:C	1	11671120	0	11671120	0.00113952	IL1B
chr1:11674236:A:G	1	11674236	0	11674236	0.000920363	IL1B
chr1:11721077:C:G	1	11721077	0	11721077	0.00783575	IL1B
chr1:11778977:G:A	1	11778977	0	11778977	0.00719883	IL1B
chr1:11779866:C:T	1	11779866	0	11779866	0.0064833	IL1B
chr1:11781824:G:A	1	11781824	0	11781824	0.00449244	IL1B
chr1:11781865:G:A	1	11781865	0	11781865	0.00449244	IL1B
chr1:11783626:G:A	1	11783626	0	11783626	0.00449244	IL1B
chr1:11783862:A:G	1	11783862	0	11783862	0.00449244	IL1B
chr1:11787845:C:A	1	11787845	0	11787845	0.00677771	IL1B
chr1:11792053:C:T	1	11792053	0	11792053	0.00186336	IL1B
chr1:11794614:C:A	1	11794614	0	11794614	0.00080031	IL1B
chr1:11794839:G:A	1	11794839	0	11794839	0.00186336	IL1B
chr1:11800786:G:A	1	11800786	0	11800786	0.00626318	IL1B
chr1:11805747:A:G	1	11805747	0	11805747	0.00593406	IL1B
chr1:11813359:A:C	1	11813359	0	11813359	0.00593406	IL1B
chr1:11813730:T:C	1	11813730	0	11813730	0.00593406	IL1B
chr1:11819642:A:G	1	11819642	0	11819642	0.00173931	IL1B
chr1:11821263:G:C	1	11821263	0	11821263	0.00833598	IL1B
chr1:11827246:A:G	1	11827246	0	11827246	0.00463114	IL1B
chr1:11827325:A:G	1	11827325	0	11827325	0.00463114	IL1B
chr1:11832558:G:C	1	11832558	0	11832558	0.00463114	IL1B
chr1:11835618:A:G	1	11835618	0	11835618	0.00694843	IL1B
chr1:11871552:C:T	1	11871552	0	11871552	0.00144233	IL1B
chr1:11873085:A:G	1	11873085	0	11873085	0.00127471	IL1B
chr1:11878342:G:A	1	11878342	0	11878342	0.00269883	IL1B
chr1:11878440:A:C	1	11878440	0	11878440	0.00384761	IL1B
chr1:11878809:A:G	1	11878809	0	11878809	0.00587531	IL1B
chr1:11881201:G:A	1	11881201	0	11881201	0.00384761	IL1B
chr1:11886332:G:A	1	11886332	0	11886332	0.00776257	IL1B
chr1:11886432:T:C	1	11886432	0	11886432	0.00723952	IL1B
chr1:11886487:C:T	1	11886487	0	11886487	0.00723952	IL1B
chr1:11917752:T:C	1	11917752	0	11917752	0.0083072	IL1B
chr1:11921750:G:A	1	11921750	0	11921750	0.00226281	IL1B
chr1:12119513:T:G	1	12119513	0	12119513	0.00913759	IL1B
chr1:12605058:C:T	1	12605058	0	12605058	0.00868261	IL1B
chr1:12606696:C:T	1	12606696	0	12606696	0.00868261	IL1B
chr1:13562324:C:T	1	13562324	0	13562324	0.00523118	IL1B
chr1:13879566:G:A	1	13879566	0	13879566	0.00149217	IL1B
chr1:13879600:A:G	1	13879600	0	13879600	0.00884775	IL1B
chr1:13929550:G:A	1	13929550	0	13929550	0.00825886	IL1B
chr1:13930704:T:C	1	13930704	0	13930704	0.00825886	IL1B
chr1:13931163:A:G	1	13931163	0	13931163	0.00825886	IL1B
chr1:13932555:C:T	1	13932555	0	13932555	0.00722838	IL1B
chr1:13937205:C:T	1	13937205	0	13937205	0.00825886	IL1B
chr1:13938582:A:G	1	13938582	0	13938582	0.00825886	IL1B
chr1:13941214:A:C	1	13941214	0	13941214	0.00825886	IL1B
chr1:13942184:C:T	1	13942184	0	13942184	0.00825886	IL1B
chr1:13943235:A:G	1	13943235	0	13943235	0.00825886	IL1B
chr1:13944630:A:G	1	13944630	0	13944630	0.000146843	IL1B
chr1:13946770:C:A	1	13946770	0	13946770	0.00825886	IL1B
chr1:13946772:T:A	1	13946772	0	13946772	0.00825886	IL1B
chr1:13946773:A:G	1	13946773	0	13946773	0.00825886	IL1B
chr1:13946774:C:A	1	13946774	0	13946774	0.00825886	IL1B
chr1:13947465:G:A	1	13947465	0	13947465	0.00825886	IL1B
chr1:13983689:C:T	1	13983689	0	13983689	0.00399661	IL1B
chr1:14022045:G:A	1	14022045	0	14022045	0.000861282	IL1B
chr1:14023773:G:A	1	14023773	0	14023773	0.000861282	IL1B
chr1:14028852:T:C	1	14028852	0	14028852	0.00471227	IL1B
chr1:14030324:G:A	1	14030324	0	14030324	0.00393477	IL1B
chr1:14031356:T:G	1	14031356	0	14031356	0.00819375	IL1B
chr1:14032729:C:T	1	14032729	0	14032729	0.00471227	IL1B
chr1:14032861:T:C	1	14032861	0	14032861	0.00393477	IL1B
chr1:14035204:C:T	1	14035204	0	14035204	0.00124207	IL1B
chr1:14035254:A:G	1	14035254	0	14035254	0.0027896	IL1B
chr1:14036865:C:T	1	14036865	0	14036865	0.00244658	IL1B
chr1:14037001:A:G	1	14037001	0	14037001	0.00124207	IL1B
chr1:14038080:T:C	1	14038080	0	14038080	0.00510555	IL1B
chr1:14038090:G:T	1	14038090	0	14038090	0.00261996	IL1B
chr1:14038468:A:G	1	14038468	0	14038468	0.0031724	IL1B
chr1:14038480:C:T	1	14038480	0	14038480	0.00510555	IL1B
chr1:14038676:C:A	1	14038676	0	14038676	0.00261996	IL1B
chr1:14038833:A:T	1	14038833	0	14038833	0.00791587	IL1B
chr1:14039032:A:T	1	14039032	0	14039032	0.00261996	IL1B
chr1:14039471:A:G	1	14039471	0	14039471	0.00500135	IL1B
chr1:14041846:T:G	1	14041846	0	14041846	0.00791587	IL1B
chr1:14044680:G:A	1	14044680	0	14044680	0.00205993	IL1B
chr1:14045115:C:G	1	14045115	0	14045115	0.00261996	IL1B
chr1:14045905:A:G	1	14045905	0	14045905	0.00791587	IL1B
chr1:14051148:G:A	1	14051148	0	14051148	0.00815354	IL1B
chr1:14052514:A:G	1	14052514	0	14052514	0.00140568	IL1B
chr1:14052527:G:T	1	14052527	0	14052527	0.00815354	IL1B
chr1:14073803:T:C	1	14073803	0	14073803	0.00691048	IL1B
chr1:14176272:C:T	1	14176272	0	14176272	0.00522796	IL1B
chr1:14183669:A:G	1	14183669	0	14183669	0.00951222	IL1B
chr1:14221490:G:A	1	14221490	0	14221490	0.00731244	IL1B
chr1:14229313:A:G	1	14229313	0	14229313	0.00680949	IL1B
chr1:14231045:A:C	1	14231045	0	14231045	0.00520694	IL1B
chr1:14239753:C:G	1	14239753	0	14239753	0.00936562	IL1B
chr1:14350110:G:C	1	14350110	0	14350110	0.00967783	IL1B
chr1:14518963:G:A	1	14518963	0	14518963	0.00370591	IL1B
chr1:15001445:G:A	1	15001445	0	15001445	0.000762425	IL1B
chr1:15076224:T:G	1	15076224	0	15076224	0.00279016	IL1B
chr1:15372621:G:A	1	15372621	0	15372621	0.0094293	IL1B
chr1:15801696:C:A	1	15801696	0	15801696	0.00865977	IL1B
chr1:15803035:A:G	1	15803035	0	15803035	0.00855505	IL1B
chr1:15885724:G:T	1	15885724	0	15885724	0.00915126	IL1B
chr1:15971097:G:A	1	15971097	0	15971097	0.00643312	IL1B
chr1:16009332:T:C	1	16009332	0	16009332	0.00943369	IL1B
chr1:16010159:G:A	1	16010159	0	16010159	0.00504279	IL1B
chr1:17235012:G:A	1	17235012	0	17235012	0.00962445	IL1B
chr1:17242562:G:A	1	17242562	0	17242562	0.00962445	IL1B
chr1:17245280:T:C	1	17245280	0	17245280	0.00962445	IL1B
chr1:17250568:G:A	1	17250568	0	17250568	0.00962445	IL1B
chr1:17252388:T:G	1	17252388	0	17252388	0.00962445	IL1B
chr1:17272189:T:C	1	17272189	0	17272189	0.00546807	IL1B
chr1:17273099:C:T	1	17273099	0	17273099	0.00759379	IL1B
chr1:17286571:T:C	1	17286571	0	17286571	0.00626285	IL1B
chr1:17287079:T:C	1	17287079	0	17287079	0.00704361	IL1B
chr1:17295260:G:A	1	17295260	0	17295260	0.00704361	IL1B
chr1:17297358:C:T	1	17297358	0	17297358	0.00704361	IL1B
chr1:17303780:C:T	1	17303780	0	17303780	0.00704361	IL1B
chr1:17303931:G:A	1	17303931	0	17303931	0.00704361	IL1B
chr1:17304617:C:T	1	17304617	0	17304617	0.00704361	IL1B
chr1:17306109:T:C	1	17306109	0	17306109	0.00704361	IL1B
chr1:17308208:C:T	1	17308208	0	17308208	0.00704361	IL1B
chr1:17308336:G:C	1	17308336	0	17308336	0.0060722	IL1B
chr1:17310790:G:A	1	17310790	0	17310790	0.00704361	IL1B
chr1:17310819:C:T	1	17310819	0	17310819	0.00704361	IL1B
chr1:17314888:G:A	1	17314888	0	17314888	0.00704361	IL1B
chr1:17315437:A:C	1	17315437	0	17315437	0.00704361	IL1B
chr1:17315634:G:A	1	17315634	0	17315634	0.00373579	IL1B
chr1:17316427:C:G	1	17316427	0	17316427	0.00704361	IL1B
chr1:17317735:T:C	1	17317735	0	17317735	0.00704361	IL1B
chr1:17320199:C:T	1	17320199	0	17320199	0.00492376	IL1B
chr1:17320544:T:C	1	17320544	0	17320544	0.00492376	IL1B
chr1:17320589:A:G	1	17320589	0	17320589	0.00704361	IL1B
chr1:17320770:T:C	1	17320770	0	17320770	0.00704361	IL1B
chr1:17335105:A:G	1	17335105	0	17335105	0.00709131	IL1B
chr1:17335439:C:T	1	17335439	0	17335439	0.00704361	IL1B
chr1:17338120:T:C	1	17338120	0	17338120	0.00704361	IL1B
chr1:17347863:T:A	1	17347863	0	17347863	0.0055433	IL1B
chr1:17348222:C:T	1	17348222	0	17348222	0.00542227	IL1B
chr1:17348326:C:T	1	17348326	0	17348326	0.00794849	IL1B
chr1:17348357:T:C	1	17348357	0	17348357	0.00869777	IL1B
chr1:17348370:G:A	1	17348370	0	17348370	0.00794849	IL1B
chr1:17348561:A:C	1	17348561	0	17348561	0.00542227	IL1B
chr1:17348626:A:C	1	17348626	0	17348626	0.00195139	IL1B
chr1:17349218:C:G	1	17349218	0	17349218	0.00542227	IL1B
chr1:17379447:C:T	1	17379447	0	17379447	0.00497314	IL1B
chr1:17948316:A:G	1	17948316	0	17948316	0.00591934	IL1B
chr1:17980197:T:C	1	17980197	0	17980197	0.00846796	IL1B
chr1:17981561:G:A	1	17981561	0	17981561	0.00846796	IL1B
chr1:17995198:C:A	1	17995198	0	17995198	0.000831127	IL1B
chr1:17995520:C:A	1	17995520	0	17995520	0.000345366	IL1B
chr1:18153853:A:G	1	18153853	0	18153853	0.00981265	IL1B
chr1:18199634:T:C	1	18199634	0	18199634	0.0052133	IL1B
chr1:18200506:T:C	1	18200506	0	18200506	0.00795165	IL1B
chr1:18243712:T:C	1	18243712	0	18243712	0.00169257	IL1B
chr1:18328363:G:A	1	18328363	0	18328363	0.00483763	IL1B
chr1:18328377:A:G	1	18328377	0	18328377	0.00483763	IL1B
chr1:18328471:G:A	1	18328471	0	18328471	0.00483763	IL1B
chr1:18331067:G:A	1	18331067	0	18331067	0.00218018	IL1B
chr1:18332674:G:A	1	18332674	0	18332674	0.00483763	IL1B
chr1:18563779:C:T	1	18563779	0	18563779	0.00283999	IL1B
chr1:18784584:G:A	1	18784584	0	18784584	0.00832583	IL1B
chr1:18815492:T:C	1	18815492	0	18815492	0.00112745	IL1B
chr1:18816196:A:C	1	18816196	0	18816196	0.000901752	IL1B
chr1:18817777:G:A	1	18817777	0	18817777	0.0079107	IL1B
chr1:18818605:C:T	1	18818605	0	18818605	0.00587453	IL1B
chr1:18821663:C:T	1	18821663	0	18821663	0.00608897	IL1B
chr1:18877660:G:A	1	18877660	0	18877660	0.00303654	IL1B
chr1:18890801:A:G	1	18890801	0	18890801	0.0045443	IL1B
chr1:18891946:T:C	1	18891946	0	18891946	0.000914467	IL1B
chr1:18914185:A:T	1	18914185	0	18914185	0.00738213	IL1B
chr1:18914190:A:C	1	18914190	0	18914190	0.00738213	IL1B
chr1:19064141:G:A	1	19064141	0	19064141	0.0079671	IL1B
chr1:19087204:C:T	1	19087204	0	19087204	0.00679781	IL1B
chr1:19098969:G:A	1	19098969	0	19098969	0.00679781	IL1B
chr1:19114420:A:G	1	19114420	0	19114420	0.00679781	IL1B
chr1:19133337:T:A	1	19133337	0	19133337	0.00950305	IL1B
chr1:19138279:C:T	1	19138279	0	19138279	0.00821411	IL1B
chr1:19194780:C:T	1	19194780	0	19194780	0.00679781	IL1B
chr1:19196674:C:T	1	19196674	0	19196674	0.00679781	IL1B
chr1:19199869:A:G	1	19199869	0	19199869	0.00679781	IL1B
chr1:19200481:G:A	1	19200481	0	19200481	0.00679781	IL1B
chr1:19202353:T:C	1	19202353	0	19202353	0.00950305	IL1B
chr1:19238844:C:T	1	19238844	0	19238844	0.00563629	IL1B
chr1:19244445:T:C	1	19244445	0	19244445	0.00949665	IL1B
chr1:19244652:G:A	1	19244652	0	19244652	0.00793947	IL1B
chr1:19642281:C:A	1	19642281	0	19642281	0.00126948	IL1B
chr1:19680091:T:C	1	19680091	0	19680091	0.00162267	IL1B
chr1:19700556:A:C	1	19700556	0	19700556	0.00967375	IL1B
chr1:19714148:C:T	1	19714148	0	19714148	0.00499634	IL1B
chr1:19718335:A:C	1	19718335	0	19718335	0.00788654	IL1B
chr1:19729867:C:T	1	19729867	0	19729867	0.00206349	IL1B
chr1:20433166:A:G	1	20433166	0	20433166	0.00774086	IL1B
chr1:20434364:G:T	1	20434364	0	20434364	0.00585646	IL1B
chr1:20622034:C:T	1	20622034	0	20622034	0.00527574	IL1B
chr1:20624371:A:T	1	20624371	0	20624371	0.00929828	IL1B
chr1:20699746:C:T	1	20699746	0	20699746	0.00443347	IL1B
chr1:21314072:C:T	1	21314072	0	21314072	0.0048608	IL1B
chr1:21315920:C:T	1	21315920	0	21315920	0.0048608	IL1B
chr1:21316761:C:T	1	21316761	0	21316761	0.0048608	IL1B
chr1:21319398:G:A	1	21319398	0	21319398	0.00534911	IL1B
chr1:21320429:T:A	1	21320429	0	21320429	0.0048608	IL1B
chr1:21325082:G:T	1	21325082	0	21325082	0.00479398	IL1B
chr1:21325152:C:T	1	21325152	0	21325152	0.0048608	IL1B
chr1:21327168:C:T	1	21327168	0	21327168	0.0048608	IL1B
chr1:21328749:G:A	1	21328749	0	21328749	0.0048608	IL1B
chr1:21330007:T:C	1	21330007	0	21330007	0.0048608	IL1B
chr1:21331006:G:A	1	21331006	0	21331006	0.0048608	IL1B
chr1:21360326:C:T	1	21360326	0	21360326	0.00625593	IL1B
chr1:21371542:A:G	1	21371542	0	21371542	0.00681587	IL1B
chr1:21508200:C:A	1	21508200	0	21508200	0.00213297	IL1B
chr1:21536974:A:G	1	21536974	0	21536974	0.00336934	IL1B
chr1:21537412:T:C	1	21537412	0	21537412	0.00336934	IL1B
chr1:21537570:C:A	1	21537570	0	21537570	0.00336934	IL1B
chr1:21537713:C:T	1	21537713	0	21537713	0.00336934	IL1B
chr1:21542882:C:T	1	21542882	0	21542882	0.00336934	IL1B
chr1:21543958:C:T	1	21543958	0	21543958	0.00336934	IL1B
chr1:21544233:A:G	1	21544233	0	21544233	0.00336934	IL1B
chr1:21544806:G:C	1	21544806	0	21544806	0.00168517	IL1B
chr1:21545273:G:T	1	21545273	0	21545273	0.00336934	IL1B
chr1:21546625:G:A	1	21546625	0	21546625	0.00336934	IL1B
chr1:21546768:C:T	1	21546768	0	21546768	0.000148839	IL1B
chr1:21547184:C:G	1	21547184	0	21547184	0.00336934	IL1B
chr1:21547572:T:C	1	21547572	0	21547572	0.00215823	IL1B
chr1:21547620:C:A	1	21547620	0	21547620	0.00215823	IL1B
chr1:21573386:G:A	1	21573386	0	21573386	3.53331e-05	IL1B
chr1:21576116:G:A	1	21576116	0	21576116	2.29266e-05	IL1B
chr1:21578682:C:T	1	21578682	0	21578682	2.29266e-05	IL1B
chr1:21582124:G:A	1	21582124	0	21582124	3.43131e-07	IL1B
chr1:21582746:G:C	1	21582746	0	21582746	0.000732124	IL1B
chr1:21626097:G:A	1	21626097	0	21626097	0.00222793	IL1B
chr1:21632094:G:A	1	21632094	0	21632094	0.00615554	IL1B
chr1:21632522:G:T	1	21632522	0	21632522	0.00615554	IL1B
chr1:21632773:C:G	1	21632773	0	21632773	0.00633801	IL1B
chr1:21633097:T:C	1	21633097	0	21633097	0.00633801	IL1B
chr1:21811705:G:A	1	21811705	0	21811705	0.00771035	IL1B
chr1:21863359:C:T	1	21863359	0	21863359	0.00782319	IL1B
chr1:21915160:A:G	1	21915160	0	21915160	0.00661718	IL1B
chr1:21926297:A:G	1	21926297	0	21926297	0.00944072	IL1B
chr1:21980510:C:T	1	21980510	0	21980510	0.00267324	IL1B
chr1:21980511:G:A	1	21980511	0	21980511	0.00267324	IL1B
chr1:21981422:G:A	1	21981422	0	21981422	0.00267324	IL1B
chr1:21981543:C:A	1	21981543	0	21981543	0.00267324	IL1B
chr1:21983312:G:A	1	21983312	0	21983312	0.00267324	IL1B
chr1:22706711:T:A	1	22706711	0	22706711	0.00713585	IL1B
chr1:22709747:T:C	1	22709747	0	22709747	0.00309585	IL1B
chr1:22713199:G:C	1	22713199	0	22713199	0.00309585	IL1B
chr1:22715634:A:G	1	22715634	0	22715634	0.00403333	IL1B
chr1:22717417:G:A	1	22717417	0	22717417	0.00309585	IL1B
chr1:22717688:A:G	1	22717688	0	22717688	0.00309585	IL1B
chr1:22718887:A:G	1	22718887	0	22718887	0.00298231	IL1B
chr1:22719450:A:G	1	22719450	0	22719450	0.00298231	IL1B
chr1:22720692:G:A	1	22720692	0	22720692	0.00298231	IL1B
chr1:22720747:C:T	1	22720747	0	22720747	0.00438681	IL1B
chr1:22762768:A:G	1	22762768	0	22762768	0.00918893	IL1B
chr1:23272545:A:T	1	23272545	0	23272545	0.00793399	IL1B
chr1:23364286:G:A	1	23364286	0	23364286	0.00336604	IL1B
chr1:23527870:G:A	1	23527870	0	23527870	0.00769329	IL1B
chr1:23551415:C:T	1	23551415	0	23551415	0.00923581	IL1B
chr1:23551884:T:C	1	23551884	0	23551884	0.00923581	IL1B
chr1:23552813:T:G	1	23552813	0	23552813	0.00441494	IL1B
chr1:23553276:C:A	1	23553276	0	23553276	0.00441494	IL1B
chr1:23553596:G:C	1	23553596	0	23553596	0.0028647	IL1B
chr1:23556041:T:C	1	23556041	0	23556041	0.00441494	IL1B
chr1:23619953:C:A	1	23619953	0	23619953	0.00343214	IL1B
chr1:24031438:T:A	1	24031438	0	24031438	0.000351552	IL1B
chr1:24137364:C:T	1	24137364	0	24137364	0.00511045	IL1B
chr1:24432985:A:G	1	24432985	0	24432985	0.00842683	IL1B
chr1:24434309:A:G	1	24434309	0	24434309	0.00842683	IL1B
chr1:24435970:G:A	1	24435970	0	24435970	0.00967398	IL1B
chr1:24450095:G:A	1	24450095	0	24450095	0.00724029	IL1B
chr1:24497038:C:T	1	24497038	0	24497038	0.00636301	IL1B
chr1:24541291:G:T	1	24541291	0	24541291	0.00420822	IL1B
chr1:24541513:A:G	1	24541513	0	24541513	0.00420822	IL1B
chr1:24546685:G:A	1	24546685	0	24546685	0.00206141	IL1B
chr1:24897519:G:T	1	24897519	0	24897519	0.0045879	IL1B
chr1:24982768:A:G	1	24982768	0	24982768	0.00164366	IL1B
chr1:24983218:G:C	1	24983218	0	24983218	0.00423216	IL1B
chr1:24988403:T:C	1	24988403	0	24988403	5.11474e-05	IL1B
chr1:24991193:C:T	1	24991193	0	24991193	3.48866e-05	IL1B
chr1:24991220:A:T	1	24991220	0	24991220	0.000816513	IL1B
chr1:24993745:G:A	1	24993745	0	24993745	0.000518205	IL1B
chr1:24995106:A:G	1	24995106	0	24995106	0.000518205	IL1B
chr1:24995274:C:T	1	24995274	0	24995274	0.000518205	IL1B
chr1:24995685:C:T	1	24995685	0	24995685	0.00137405	IL1B
chr1:24995739:C:T	1	24995739	0	24995739	0.00137405	IL1B
chr1:24996286:A:G	1	24996286	0	24996286	0.0009843	IL1B
chr1:25007294:G:A	1	25007294	0	25007294	0.00446537	IL1B
chr1:25013051:A:G	1	25013051	0	25013051	0.002168	IL1B
chr1:25045302:G:A	1	25045302	0	25045302	0.00944724	IL1B
chr1:25421585:G:A	1	25421585	0	25421585	0.00481432	IL1B
chr1:25428005:C:A	1	25428005	0	25428005	0.00481432	IL1B
chr1:25549849:G:A	1	25549849	0	25549849	0.00242201	IL1B
chr1:25771859:G:A	1	25771859	0	25771859	0.00933558	IL1B
chr1:25804968:G:A	1	25804968	0	25804968	0.00854459	IL1B
chr1:26060932:G:A	1	26060932	0	26060932	0.00952855	IL1B
chr1:26065924:G:A	1	26065924	0	26065924	0.00806172	IL1B
chr1:26067483:C:T	1	26067483	0	26067483	0.00806172	IL1B
chr1:26077128:G:A	1	26077128	0	26077128	0.00806172	IL1B
chr1:26330075:T:C	1	26330075	0	26330075	0.00592551	IL1B
chr1:26339692:T:C	1	26339692	0	26339692	0.00974891	IL1B
chr1:26339705:A:C	1	26339705	0	26339705	0.00974891	IL1B
chr1:26374768:A:T	1	26374768	0	26374768	0.00738842	IL1B
chr1:26390482:A:T	1	26390482	0	26390482	0.00869813	IL1B
chr1:26390788:G:A	1	26390788	0	26390788	0.00168186	IL1B
chr1:26420316:G:A	1	26420316	0	26420316	0.000989866	IL1B
chr1:26434183:C:T	1	26434183	0	26434183	0.00203629	IL1B
chr1:26444268:G:A	1	26444268	0	26444268	0.00203629	IL1B
chr1:26445807:G:A	1	26445807	0	26445807	0.00203629	IL1B
chr1:26455017:G:A	1	26455017	0	26455017	0.00203629	IL1B
chr1:26477518:C:T	1	26477518	0	26477518	0.00203629	IL1B
chr1:26529019:T:C	1	26529019	0	26529019	0.00203629	IL1B
chr1:26534508:G:A	1	26534508	0	26534508	0.00845413	IL1B
chr1:26536073:G:A	1	26536073	0	26536073	0.00358576	IL1B
chr1:26537297:C:T	1	26537297	0	26537297	0.00358576	IL1B
chr1:26538553:A:C	1	26538553	0	26538553	0.00254703	IL1B
chr1:26541163:T:C	1	26541163	0	26541163	0.00358576	IL1B
chr1:26546063:A:G	1	26546063	0	26546063	0.008277	IL1B
chr1:26553797:C:T	1	26553797	0	26553797	0.000443002	IL1B
chr1:26554498:T:C	1	26554498	0	26554498	0.000339983	IL1B
chr1:26556243:G:A	1	26556243	0	26556243	0.00346341	IL1B
chr1:26556374:G:A	1	26556374	0	26556374	0.00346341	IL1B
chr1:26557548:C:G	1	26557548	0	26557548	0.00265817	IL1B
chr1:26557925:T:C	1	26557925	0	26557925	0.000443002	IL1B
chr1:26558373:G:A	1	26558373	0	26558373	0.00265817	IL1B
chr1:26563253:G:A	1	26563253	0	26563253	0.00346341	IL1B
chr1:26564157:C:G	1	26564157	0	26564157	0.00309626	IL1B
chr1:26564413:C:T	1	26564413	0	26564413	0.00309626	IL1B
chr1:26565518:T:C	1	26565518	0	26565518	0.00615354	IL1B
chr1:26565599:C:T	1	26565599	0	26565599	0.00954335	IL1B
chr1:26565613:T:A	1	26565613	0	26565613	0.00954335	IL1B
chr1:26567220:C:G	1	26567220	0	26567220	0.00346341	IL1B
chr1:26567466:C:T	1	26567466	0	26567466	0.00346341	IL1B
chr1:26568005:A:G	1	26568005	0	26568005	0.00346341	IL1B
chr1:26572634:C:T	1	26572634	0	26572634	0.00772636	IL1B
chr1:26572953:C:A	1	26572953	0	26572953	0.00148504	IL1B
chr1:26720491:G:A	1	26720491	0	26720491	0.00530806	IL1B
chr1:26767665:A:G	1	26767665	0	26767665	0.00629812	IL1B
chr1:26778121:T:C	1	26778121	0	26778121	0.00629812	IL1B
chr1:26804934:G:C	1	26804934	0	26804934	0.000258228	IL1B
chr1:27055087:G:A	1	27055087	0	27055087	0.00368264	IL1B
chr1:27134414:C:T	1	27134414	0	27134414	0.00448922	IL1B
chr1:27392450:G:A	1	27392450	0	27392450	0.00599774	IL1B
chr1:27399497:T:A	1	27399497	0	27399497	0.00356527	IL1B
chr1:27401440:A:C	1	27401440	0	27401440	0.00421364	IL1B
chr1:27401536:A:G	1	27401536	0	27401536	0.00421364	IL1B
chr1:27404080:A:G	1	27404080	0	27404080	0.00384272	IL1B
chr1:27411645:T:C	1	27411645	0	27411645	0.006964	IL1B
chr1:27422476:A:G	1	27422476	0	27422476	0.006964	IL1B
chr1:27426232:C:G	1	27426232	0	27426232	0.006964	IL1B
chr1:27429400:C:T	1	27429400	0	27429400	0.00599774	IL1B
chr1:27433644:C:G	1	27433644	0	27433644	0.00599774	IL1B
chr1:27442745:A:G	1	27442745	0	27442745	0.00413835	IL1B
chr1:27443746:A:G	1	27443746	0	27443746	0.006964	IL1B
chr1:27448684:T:C	1	27448684	0	27448684	0.00867278	IL1B
chr1:27448741:C:G	1	27448741	0	27448741	0.00816032	IL1B
chr1:27450996:G:A	1	27450996	0	27450996	0.006964	IL1B
chr1:27453616:A:G	1	27453616	0	27453616	0.006964	IL1B
chr1:27455879:C:T	1	27455879	0	27455879	0.00816032	IL1B
chr1:27457034:G:T	1	27457034	0	27457034	0.006964	IL1B
chr1:27457878:C:T	1	27457878	0	27457878	0.00816032	IL1B
chr1:27458031:T:C	1	27458031	0	27458031	0.006964	IL1B
chr1:27460181:C:A	1	27460181	0	27460181	0.006964	IL1B
chr1:27463542:T:G	1	27463542	0	27463542	0.00816032	IL1B
chr1:27465695:T:G	1	27465695	0	27465695	0.00726868	IL1B
chr1:27466130:G:A	1	27466130	0	27466130	0.006964	IL1B
chr1:27469457:C:T	1	27469457	0	27469457	0.00726868	IL1B
chr1:27471162:A:G	1	27471162	0	27471162	0.00816032	IL1B
chr1:27471708:G:A	1	27471708	0	27471708	0.00816032	IL1B
chr1:27475167:C:T	1	27475167	0	27475167	0.00721628	IL1B
chr1:27475232:C:T	1	27475232	0	27475232	0.00689607	IL1B
chr1:27478181:A:G	1	27478181	0	27478181	0.00689607	IL1B
chr1:27483806:G:A	1	27483806	0	27483806	0.00689607	IL1B
chr1:27486924:T:C	1	27486924	0	27486924	0.00721628	IL1B
chr1:27487029:A:T	1	27487029	0	27487029	0.00721628	IL1B
chr1:27489587:A:G	1	27489587	0	27489587	0.00603625	IL1B
chr1:27498088:C:T	1	27498088	0	27498088	0.00282315	IL1B
chr1:27500545:T:C	1	27500545	0	27500545	0.0024844	IL1B
chr1:27685769:G:C	1	27685769	0	27685769	0.00972772	IL1B
chr1:27709935:C:T	1	27709935	0	27709935	0.00595568	IL1B
chr1:27713961:C:A	1	27713961	0	27713961	0.00604177	IL1B
chr1:27714853:C:A	1	27714853	0	27714853	0.00447501	IL1B
chr1:27717967:G:A	1	27717967	0	27717967	0.00447501	IL1B
chr1:27719108:G:A	1	27719108	0	27719108	0.00447501	IL1B
chr1:27723283:T:C	1	27723283	0	27723283	0.00255704	IL1B
chr1:27723756:C:T	1	27723756	0	27723756	0.00595568	IL1B
chr1:27725471:G:C	1	27725471	0	27725471	0.00255704	IL1B
chr1:27725906:G:A	1	27725906	0	27725906	0.00115269	IL1B
chr1:27726629:T:A	1	27726629	0	27726629	0.00595568	IL1B
chr1:27728198:T:G	1	27728198	0	27728198	0.00595568	IL1B
chr1:27729113:G:A	1	27729113	0	27729113	0.00595568	IL1B
chr1:27733228:G:A	1	27733228	0	27733228	0.00595568	IL1B
chr1:27741394:A:C	1	27741394	0	27741394	0.00595568	IL1B
chr1:27745175:G:C	1	27745175	0	27745175	0.00595568	IL1B
chr1:27746663:G:T	1	27746663	0	27746663	0.00595568	IL1B
chr1:27747253:A:C	1	27747253	0	27747253	0.00595568	IL1B
chr1:27747745:G:A	1	27747745	0	27747745	0.00595568	IL1B
chr1:27747956:T:C	1	27747956	0	27747956	0.00595568	IL1B
chr1:27748226:C:T	1	27748226	0	27748226	0.00115269	IL1B
chr1:27748608:C:T	1	27748608	0	27748608	0.00595568	IL1B
chr1:27750024:A:G	1	27750024	0	27750024	0.00595568	IL1B
chr1:27768121:G:A	1	27768121	0	27768121	0.00447501	IL1B
chr1:27770022:C:A	1	27770022	0	27770022	0.00255704	IL1B
chr1:27796516:C:T	1	27796516	0	27796516	0.00728985	IL1B
chr1:27814868:C:T	1	27814868	0	27814868	0.00728985	IL1B
chr1:27817997:C:A	1	27817997	0	27817997	0.00728985	IL1B
chr1:27822366:G:C	1	27822366	0	27822366	0.00728985	IL1B
chr1:27838574:G:C	1	27838574	0	27838574	0.00728985	IL1B
chr1:27841511:G:A	1	27841511	0	27841511	0.00115269	IL1B
chr1:27845492:G:A	1	27845492	0	27845492	0.00115269	IL1B
chr1:27850205:G:C	1	27850205	0	27850205	0.00115269	IL1B
chr1:27850865:C:A	1	27850865	0	27850865	0.00728985	IL1B
chr1:27856162:G:C	1	27856162	0	27856162	0.00115269	IL1B
chr1:28292705:T:A	1	28292705	0	28292705	0.00967833	IL1B
chr1:28589517:G:A	1	28589517	0	28589517	0.00783484	IL1B
chr1:28605113:T:G	1	28605113	0	28605113	0.000815077	IL1B
chr1:28617720:G:A	1	28617720	0	28617720	0.00783484	IL1B
chr1:28619260:G:A	1	28619260	0	28619260	0.00783484	IL1B
chr1:28623048:C:A	1	28623048	0	28623048	0.00459253	IL1B
chr1:28624786:G:T	1	28624786	0	28624786	0.00783484	IL1B
chr1:28637534:G:A	1	28637534	0	28637534	0.00783484	IL1B
chr1:28637775:T:C	1	28637775	0	28637775	0.00783484	IL1B
chr1:28641775:C:G	1	28641775	0	28641775	0.00783484	IL1B
chr1:28648889:G:T	1	28648889	0	28648889	0.00783484	IL1B
chr1:28656509:T:C	1	28656509	0	28656509	0.000815077	IL1B
chr1:28656553:T:C	1	28656553	0	28656553	0.000815077	IL1B
chr1:28664919:T:G	1	28664919	0	28664919	0.000815077	IL1B
chr1:28666065:C:A	1	28666065	0	28666065	0.000815077	IL1B
chr1:29394214:C:T	1	29394214	0	29394214	0.00857949	IL1B
chr1:29399692:G:A	1	29399692	0	29399692	0.00243926	IL1B
chr1:29401475:A:G	1	29401475	0	29401475	0.00614247	IL1B
chr1:29401480:G:T	1	29401480	0	29401480	0.00614247	IL1B
chr1:29401669:C:T	1	29401669	0	29401669	0.00614247	IL1B
chr1:29403050:T:C	1	29403050	0	29403050	0.00614247	IL1B
chr1:29403591:A:G	1	29403591	0	29403591	0.00614247	IL1B
chr1:29404705:C:T	1	29404705	0	29404705	0.00614247	IL1B
chr1:29419689:G:T	1	29419689	0	29419689	0.00776351	IL1B
chr1:29420168:C:T	1	29420168	0	29420168	0.00776351	IL1B
chr1:29420838:A:G	1	29420838	0	29420838	0.00776351	IL1B
chr1:29423644:T:A	1	29423644	0	29423644	0.00776351	IL1B
chr1:29424390:C:T	1	29424390	0	29424390	0.00776351	IL1B
chr1:29426613:T:G	1	29426613	0	29426613	0.00776351	IL1B
chr1:29427098:G:A	1	29427098	0	29427098	0.00776351	IL1B
chr1:29427285:G:A	1	29427285	0	29427285	0.00776351	IL1B
chr1:29428196:G:A	1	29428196	0	29428196	0.00776351	IL1B
chr1:29428282:A:G	1	29428282	0	29428282	0.00776351	IL1B
chr1:29431516:T:C	1	29431516	0	29431516	0.00776351	IL1B
chr1:29432112:T:C	1	29432112	0	29432112	0.00776351	IL1B
chr1:29434861:C:T	1	29434861	0	29434861	0.00776351	IL1B
chr1:29436904:A:G	1	29436904	0	29436904	0.00776351	IL1B
chr1:29438693:A:G	1	29438693	0	29438693	0.00776351	IL1B
chr1:29461779:G:A	1	29461779	0	29461779	0.00556704	IL1B
chr1:29463899:A:C	1	29463899	0	29463899	0.00559787	IL1B
chr1:29463906:A:G	1	29463906	0	29463906	0.00559787	IL1B
chr1:29463933:G:C	1	29463933	0	29463933	0.00559787	IL1B
chr1:29464005:T:C	1	29464005	0	29464005	0.00559787	IL1B
chr1:29464170:C:T	1	29464170	0	29464170	0.00559787	IL1B
chr1:29464405:C:A	1	29464405	0	29464405	0.00559787	IL1B
chr1:29464463:T:C	1	29464463	0	29464463	0.00559787	IL1B
chr1:29464682:T:C	1	29464682	0	29464682	0.00559787	IL1B
chr1:29464918:G:C	1	29464918	0	29464918	0.00732541	IL1B
chr1:29465052:T:C	1	29465052	0	29465052	0.00732541	IL1B
chr1:29465363:A:G	1	29465363	0	29465363	0.00732541	IL1B
chr1:29465630:C:T	1	29465630	0	29465630	0.00732541	IL1B
chr1:29466257:A:G	1	29466257	0	29466257	0.00732541	IL1B
chr1:29466693:C:A	1	29466693	0	29466693	0.00732541	IL1B
chr1:29467542:G:A	1	29467542	0	29467542	0.00184211	IL1B
chr1:29747419:G:T	1	29747419	0	29747419	0.00214933	IL1B
chr1:29749304:T:C	1	29749304	0	29749304	0.000255895	IL1B
chr1:29756054:G:A	1	29756054	0	29756054	0.00315607	IL1B
chr1:29756060:G:T	1	29756060	0	29756060	0.000255895	IL1B
chr1:29812158:G:A	1	29812158	0	29812158	3.23497e-06	IL1B
chr1:29813001:G:A	1	29813001	0	29813001	0.00818819	IL1B
chr1:29815558:C:T	1	29815558	0	29815558	3.23497e-06	IL1B
chr1:29818662:G:C	1	29818662	0	29818662	3.23497e-06	IL1B
chr1:29834870:G:A	1	29834870	0	29834870	0.00518115	IL1B
chr1:29857826:C:T	1	29857826	0	29857826	0.00946412	IL1B
chr1:29881916:G:T	1	29881916	0	29881916	0.00711961	IL1B
chr1:29891782:C:A	1	29891782	0	29891782	0.000682967	IL1B
chr1:29893494:T:C	1	29893494	0	29893494	9.76616e-05	IL1B
chr1:30035614:G:A	1	30035614	0	30035614	0.00672219	IL1B
chr1:30036455:G:C	1	30036455	0	30036455	0.00142911	IL1B
chr1:30037834:A:G	1	30037834	0	30037834	0.00114564	IL1B
chr1:30049734:G:A	1	30049734	0	30049734	0.000702458	IL1B
chr1:30049861:A:C	1	30049861	0	30049861	0.00584832	IL1B
chr1:30049927:C:T	1	30049927	0	30049927	0.00584832	IL1B
chr1:30050156:G:A	1	30050156	0	30050156	0.00584832	IL1B
chr1:30050222:T:A	1	30050222	0	30050222	0.00584832	IL1B
chr1:30050422:C:A	1	30050422	0	30050422	0.00584832	IL1B
chr1:30050560:C:G	1	30050560	0	30050560	0.00536575	IL1B
chr1:30050737:C:G	1	30050737	0	30050737	0.00394592	IL1B
chr1:30051076:G:A	1	30051076	0	30051076	0.00854859	IL1B
chr1:30051572:A:G	1	30051572	0	30051572	0.00927065	IL1B
chr1:30051601:C:T	1	30051601	0	30051601	0.00854859	IL1B
chr1:30051606:C:T	1	30051606	0	30051606	0.00854859	IL1B
chr1:30313281:C:T	1	30313281	0	30313281	0.0033869	IL1B
chr1:30334307:C:T	1	30334307	0	30334307	0.00156193	IL1B
chr1:30389773:A:G	1	30389773	0	30389773	0.00186841	IL1B
chr1:30389957:C:A	1	30389957	0	30389957	0.00186841	IL1B
chr1:30393498:C:T	1	30393498	0	30393498	0.00196061	IL1B
chr1:30395119:C:G	1	30395119	0	30395119	0.00186841	IL1B
chr1:30402462:A:G	1	30402462	0	30402462	0.00731063	IL1B
chr1:30402668:C:T	1	30402668	0	30402668	0.00731063	IL1B
chr1:30402808:A:T	1	30402808	0	30402808	0.00731063	IL1B
chr1:30404806:A:G	1	30404806	0	30404806	0.000651959	IL1B
chr1:30408389:A:G	1	30408389	0	30408389	0.000651959	IL1B
chr1:30411874:T:C	1	30411874	0	30411874	0.000552234	IL1B
chr1:30412130:T:G	1	30412130	0	30412130	0.000552234	IL1B
chr1:30412235:C:T	1	30412235	0	30412235	0.000552234	IL1B
chr1:30415032:G:A	1	30415032	0	30415032	0.000552234	IL1B
chr1:30477323:A:C	1	30477323	0	30477323	0.0086778	IL1B
chr1:30478302:T:A	1	30478302	0	30478302	0.00632846	IL1B
chr1:30483450:C:T	1	30483450	0	30483450	0.00427927	IL1B
chr1:30484057:G:C	1	30484057	0	30484057	0.00427927	IL1B
chr1:30489259:C:T	1	30489259	0	30489259	0.0051773	IL1B
chr1:30496628:A:G	1	30496628	0	30496628	0.00964434	IL1B
chr1:30498418:G:A	1	30498418	0	30498418	0.00964434	IL1B
chr1:30500772:G:A	1	30500772	0	30500772	0.000915577	IL1B
chr1:30504632:A:G	1	30504632	0	30504632	0.00377983	IL1B
chr1:30505281:G:A	1	30505281	0	30505281	0.00693978	IL1B
chr1:30506573:G:A	1	30506573	0	30506573	0.0049854	IL1B
chr1:30507919:T:C	1	30507919	0	30507919	0.0030328	IL1B
chr1:30510414:G:A	1	30510414	0	30510414	0.00404255	IL1B
chr1:30510939:G:A	1	30510939	0	30510939	0.00598542	IL1B
chr1:30548537:A:G	1	30548537	0	30548537	0.00628918	IL1B
chr1:30587977:C:T	1	30587977	0	30587977	0.00528562	IL1B
chr1:30593211:C:T	1	30593211	0	30593211	0.00294732	IL1B
chr1:30593223:T:C	1	30593223	0	30593223	0.00745976	IL1B
chr1:30593465:G:A	1	30593465	0	30593465	0.000224419	IL1B
chr1:30733959:T:C	1	30733959	0	30733959	0.00524822	IL1B
chr1:30734110:T:C	1	30734110	0	30734110	0.00524822	IL1B
chr1:30751232:C:T	1	30751232	0	30751232	0.000922496	IL1B
chr1:30771869:A:G	1	30771869	0	30771869	0.00203385	IL1B
chr1:30771887:G:A	1	30771887	0	30771887	0.00203385	IL1B
chr1:30771897:C:A	1	30771897	0	30771897	0.00203385	IL1B
chr1:30772428:G:A	1	30772428	0	30772428	0.00223247	IL1B
chr1:30777836:G:A	1	30777836	0	30777836	0.00961159	IL1B
chr1:30846815:A:C	1	30846815	0	30846815	0.00706757	IL1B
chr1:31095515:T:C	1	31095515	0	31095515	0.00820479	IL1B
chr1:31100266:C:T	1	31100266	0	31100266	0.0055776	IL1B
chr1:31100659:C:T	1	31100659	0	31100659	0.0055776	IL1B
chr1:31106861:C:T	1	31106861	0	31106861	0.0055776	IL1B
chr1:31111086:C:T	1	31111086	0	31111086	0.0055776	IL1B
chr1:31120793:C:T	1	31120793	0	31120793	0.00935614	IL1B
chr1:31200044:C:T	1	31200044	0	31200044	0.00634513	IL1B
chr1:31202834:G:T	1	31202834	0	31202834	0.00552559	IL1B
chr1:31575788:C:G	1	31575788	0	31575788	0.00488576	IL1B
chr1:31830800:C:T	1	31830800	0	31830800	0.00329905	IL1B
chr1:32692241:C:A	1	32692241	0	32692241	0.00836443	IL1B
chr1:33081215:G:A	1	33081215	0	33081215	0.00535103	IL1B
chr1:33082438:C:T	1	33082438	0	33082438	0.00535103	IL1B
chr1:33082461:C:T	1	33082461	0	33082461	0.00535103	IL1B
chr1:33083072:C:G	1	33083072	0	33083072	0.00535103	IL1B
chr1:33083094:T:C	1	33083094	0	33083094	0.00535103	IL1B
chr1:33083095:G:A	1	33083095	0	33083095	0.00535103	IL1B
chr1:33083418:G:A	1	33083418	0	33083418	0.00535103	IL1B
chr1:33083923:G:A	1	33083923	0	33083923	0.00535103	IL1B
chr1:33084730:T:C	1	33084730	0	33084730	0.00535103	IL1B
chr1:33084956:C:T	1	33084956	0	33084956	0.00535103	IL1B
chr1:33086037:A:C	1	33086037	0	33086037	0.00535103	IL1B
chr1:33087282:T:C	1	33087282	0	33087282	0.00535103	IL1B
chr1:33087360:C:T	1	33087360	0	33087360	0.00535103	IL1B
chr1:33087842:C:T	1	33087842	0	33087842	0.00535103	IL1B
chr1:33087951:C:T	1	33087951	0	33087951	0.00535103	IL1B
chr1:33088260:A:G	1	33088260	0	33088260	0.00535103	IL1B
chr1:33090330:C:T	1	33090330	0	33090330	0.00535103	IL1B
chr1:33090644:T:C	1	33090644	0	33090644	0.00535103	IL1B
chr1:33091362:C:G	1	33091362	0	33091362	0.00535103	IL1B
chr1:33091703:A:C	1	33091703	0	33091703	0.00535103	IL1B
chr1:33091903:A:T	1	33091903	0	33091903	0.00535103	IL1B
chr1:33092719:A:C	1	33092719	0	33092719	0.00535103	IL1B
chr1:33092732:G:A	1	33092732	0	33092732	0.00535103	IL1B
chr1:33092847:C:T	1	33092847	0	33092847	0.00535103	IL1B
chr1:33093391:C:A	1	33093391	0	33093391	0.00535103	IL1B
chr1:33093543:T:G	1	33093543	0	33093543	0.00535103	IL1B
chr1:33094419:A:C	1	33094419	0	33094419	0.00535103	IL1B
chr1:33094904:A:G	1	33094904	0	33094904	0.00535103	IL1B
chr1:33095096:G:C	1	33095096	0	33095096	0.00535103	IL1B
chr1:33096914:T:G	1	33096914	0	33096914	0.00535103	IL1B
chr1:33103653:C:G	1	33103653	0	33103653	0.00900896	IL1B
chr1:33106164:C:T	1	33106164	0	33106164	0.00535103	IL1B
chr1:33112371:G:C	1	33112371	0	33112371	0.00535103	IL1B
chr1:33125362:G:A	1	33125362	0	33125362	0.00535103	IL1B
chr1:33125421:G:A	1	33125421	0	33125421	0.00535103	IL1B
chr1:33128988:G:A	1	33128988	0	33128988	0.00535103	IL1B
chr1:33171056:G:A	1	33171056	0	33171056	0.00466863	IL1B
chr1:33180544:G:A	1	33180544	0	33180544	0.0089171	IL1B
chr1:33188105:G:T	1	33188105	0	33188105	0.00952082	IL1B
chr1:33454671:T:C	1	33454671	0	33454671	0.00706547	IL1B
chr1:33964977:C:T	1	33964977	0	33964977	0.00687046	IL1B
chr1:33966172:G:A	1	33966172	0	33966172	0.00687046	IL1B
chr1:33967589:C:G	1	33967589	0	33967589	0.00687046	IL1B
chr1:33971690:T:C	1	33971690	0	33971690	0.00687046	IL1B
chr1:33974811:G:A	1	33974811	0	33974811	0.00687046	IL1B
chr1:33975941:C:T	1	33975941	0	33975941	0.00940362	IL1B
chr1:34081243:G:A	1	34081243	0	34081243	0.00995521	IL1B
chr1:34267287:C:A	1	34267287	0	34267287	0.00866783	IL1B
chr1:34267768:A:G	1	34267768	0	34267768	0.00866783	IL1B
chr1:34268465:G:A	1	34268465	0	34268465	0.00866783	IL1B
chr1:34423891:C:T	1	34423891	0	34423891	0.00371904	IL1B
chr1:34424563:C:T	1	34424563	0	34424563	0.00702112	IL1B
chr1:34429359:A:C	1	34429359	0	34429359	0.00371904	IL1B
chr1:34899989:A:G	1	34899989	0	34899989	0.00776294	IL1B
chr1:36100016:G:A	1	36100016	0	36100016	0.00968822	IL1B
chr1:36100398:A:G	1	36100398	0	36100398	0.00438141	IL1B
chr1:36119476:C:T	1	36119476	0	36119476	0.00855491	IL1B
chr1:36335687:C:T	1	36335687	0	36335687	0.00852345	IL1B
chr1:36338371:C:T	1	36338371	0	36338371	0.0057706	IL1B
chr1:36341962:C:T	1	36341962	0	36341962	0.00500074	IL1B
chr1:36421562:A:G	1	36421562	0	36421562	0.00151959	IL1B
chr1:36421732:C:G	1	36421732	0	36421732	0.00202368	IL1B
chr1:36476632:T:G	1	36476632	0	36476632	0.000736314	IL1B
chr1:36520917:A:G	1	36520917	0	36520917	0.00130757	IL1B
chr1:36866307:C:T	1	36866307	0	36866307	0.00607868	IL1B
chr1:37063718:G:A	1	37063718	0	37063718	0.00805005	IL1B
chr1:37063864:A:G	1	37063864	0	37063864	0.00629182	IL1B
chr1:37065368:A:T	1	37065368	0	37065368	0.00805005	IL1B
chr1:37125464:T:A	1	37125464	0	37125464	0.00937824	IL1B
chr1:37412739:T:C	1	37412739	0	37412739	0.00264188	IL1B
chr1:37413009:G:A	1	37413009	0	37413009	0.00264188	IL1B
chr1:37413067:C:T	1	37413067	0	37413067	0.00264188	IL1B
chr1:37413195:T:G	1	37413195	0	37413195	0.00430815	IL1B
chr1:37413369:A:G	1	37413369	0	37413369	0.00430815	IL1B
chr1:37413556:C:T	1	37413556	0	37413556	0.00430815	IL1B
chr1:37413910:T:C	1	37413910	0	37413910	0.00430815	IL1B
chr1:37413977:A:G	1	37413977	0	37413977	0.00430815	IL1B
chr1:37414078:C:T	1	37414078	0	37414078	0.00430815	IL1B
chr1:37414188:T:C	1	37414188	0	37414188	0.00430815	IL1B
chr1:37414189:G:A	1	37414189	0	37414189	0.00430815	IL1B
chr1:37414331:T:C	1	37414331	0	37414331	0.00430815	IL1B
chr1:37414336:G:A	1	37414336	0	37414336	0.00430815	IL1B
chr1:37414404:G:A	1	37414404	0	37414404	0.00430815	IL1B
chr1:37414424:C:T	1	37414424	0	37414424	0.00430815	IL1B
chr1:37414462:A:G	1	37414462	0	37414462	0.00430815	IL1B
chr1:37414777:G:A	1	37414777	0	37414777	0.00430815	IL1B
chr1:37415108:C:T	1	37415108	0	37415108	0.00430815	IL1B
chr1:37415316:C:G	1	37415316	0	37415316	0.00430815	IL1B
chr1:37415790:T:C	1	37415790	0	37415790	0.00430815	IL1B
chr1:37415857:T:G	1	37415857	0	37415857	0.00430815	IL1B
chr1:37415942:T:C	1	37415942	0	37415942	0.00430815	IL1B
chr1:37416052:C:T	1	37416052	0	37416052	0.00430815	IL1B
chr1:37416559:T:C	1	37416559	0	37416559	0.00430815	IL1B
chr1:37416844:A:G	1	37416844	0	37416844	0.00430815	IL1B
chr1:37416908:C:A	1	37416908	0	37416908	0.00430815	IL1B
chr1:37417490:C:A	1	37417490	0	37417490	0.00430815	IL1B
chr1:37417650:C:T	1	37417650	0	37417650	0.00430815	IL1B
chr1:37418113:G:A	1	37418113	0	37418113	0.00430815	IL1B
chr1:37418278:A:G	1	37418278	0	37418278	0.00430815	IL1B
chr1:37418394:A:G	1	37418394	0	37418394	0.00430815	IL1B
chr1:37418575:T:C	1	37418575	0	37418575	0.00430815	IL1B
chr1:37418623:G:A	1	37418623	0	37418623	0.00430815	IL1B
chr1:37418635:C:T	1	37418635	0	37418635	0.00430815	IL1B
chr1:37418690:C:T	1	37418690	0	37418690	0.00430815	IL1B
chr1:37418906:C:T	1	37418906	0	37418906	0.00430815	IL1B
chr1:37419236:C:G	1	37419236	0	37419236	0.00430815	IL1B
chr1:37419513:G:A	1	37419513	0	37419513	0.00430815	IL1B
chr1:37419589:A:G	1	37419589	0	37419589	0.00430815	IL1B
chr1:37419981:G:A	1	37419981	0	37419981	0.00430815	IL1B
chr1:37420343:C:T	1	37420343	0	37420343	0.0011703	IL1B
chr1:37420622:C:T	1	37420622	0	37420622	0.0011703	IL1B
chr1:37421324:G:A	1	37421324	0	37421324	0.0011703	IL1B
chr1:37423571:G:T	1	37423571	0	37423571	0.0011703	IL1B
chr1:37436549:G:A	1	37436549	0	37436549	0.00105547	IL1B
chr1:37436827:G:A	1	37436827	0	37436827	0.00105547	IL1B
chr1:37437458:C:T	1	37437458	0	37437458	0.00105547	IL1B
chr1:37445891:C:T	1	37445891	0	37445891	0.00369215	IL1B
chr1:37447756:G:A	1	37447756	0	37447756	0.0064326	IL1B
chr1:37766592:T:C	1	37766592	0	37766592	0.00742483	IL1B
chr1:37776025:C:T	1	37776025	0	37776025	0.00222298	IL1B
chr1:37776957:T:C	1	37776957	0	37776957	0.00222298	IL1B
chr1:37778113:G:A	1	37778113	0	37778113	0.00222298	IL1B
chr1:37778193:G:C	1	37778193	0	37778193	0.00222298	IL1B
chr1:37863224:A:T	1	37863224	0	37863224	0.00177106	IL1B
chr1:38144168:C:G	1	38144168	0	38144168	0.00659543	IL1B
chr1:38145097:C:T	1	38145097	0	38145097	0.00583641	IL1B
chr1:38146739:C:T	1	38146739	0	38146739	0.00583641	IL1B
chr1:38146843:G:T	1	38146843	0	38146843	0.00583641	IL1B
chr1:38146957:T:C	1	38146957	0	38146957	0.00659543	IL1B
chr1:38147293:G:A	1	38147293	0	38147293	0.00659543	IL1B
chr1:38147520:G:T	1	38147520	0	38147520	0.00659543	IL1B
chr1:38147982:C:T	1	38147982	0	38147982	0.00583641	IL1B
chr1:38148176:C:T	1	38148176	0	38148176	0.00889342	IL1B
chr1:38149046:T:C	1	38149046	0	38149046	0.00659543	IL1B
chr1:38149525:G:A	1	38149525	0	38149525	0.00659543	IL1B
chr1:38149819:C:G	1	38149819	0	38149819	0.00659543	IL1B
chr1:38150089:C:T	1	38150089	0	38150089	0.00390272	IL1B
chr1:38162456:A:G	1	38162456	0	38162456	0.00877637	IL1B
chr1:38263835:T:C	1	38263835	0	38263835	0.0038798	IL1B
chr1:38422858:G:C	1	38422858	0	38422858	0.00362034	IL1B
chr1:38423518:G:T	1	38423518	0	38423518	0.0060627	IL1B
chr1:38423591:A:G	1	38423591	0	38423591	0.0060627	IL1B
chr1:38424450:T:C	1	38424450	0	38424450	0.00362034	IL1B
chr1:38424987:C:T	1	38424987	0	38424987	0.00553616	IL1B
chr1:38425115:G:A	1	38425115	0	38425115	0.00362034	IL1B
chr1:38425429:G:C	1	38425429	0	38425429	0.00362034	IL1B
chr1:38425511:G:A	1	38425511	0	38425511	0.00362034	IL1B
chr1:38425748:G:A	1	38425748	0	38425748	0.00062601	IL1B
chr1:38425942:C:T	1	38425942	0	38425942	0.0060627	IL1B
chr1:38425950:C:T	1	38425950	0	38425950	0.0060627	IL1B
chr1:38426019:T:C	1	38426019	0	38426019	0.00362034	IL1B
chr1:38426159:G:A	1	38426159	0	38426159	0.00362034	IL1B
chr1:38426562:G:C	1	38426562	0	38426562	0.00457636	IL1B
chr1:38426782:C:T	1	38426782	0	38426782	0.0060627	IL1B
chr1:38427132:G:A	1	38427132	0	38427132	0.00582607	IL1B
chr1:38427143:C:A	1	38427143	0	38427143	0.00555212	IL1B
chr1:38427164:G:A	1	38427164	0	38427164	0.00555212	IL1B
chr1:38427283:C:A	1	38427283	0	38427283	0.00362034	IL1B
chr1:38427401:G:A	1	38427401	0	38427401	0.00362034	IL1B
chr1:38427528:T:C	1	38427528	0	38427528	0.00362034	IL1B
chr1:38427540:G:T	1	38427540	0	38427540	0.00362034	IL1B
chr1:38427566:T:C	1	38427566	0	38427566	0.00362034	IL1B
chr1:38427601:C:T	1	38427601	0	38427601	0.00362034	IL1B
chr1:38427724:A:G	1	38427724	0	38427724	0.00362034	IL1B
chr1:38427792:C:T	1	38427792	0	38427792	0.00233852	IL1B
chr1:38427888:A:G	1	38427888	0	38427888	0.00457636	IL1B
chr1:38428182:G:A	1	38428182	0	38428182	0.00362034	IL1B
chr1:38428335:T:C	1	38428335	0	38428335	0.00582823	IL1B
chr1:38428853:A:G	1	38428853	0	38428853	0.00460759	IL1B
chr1:38428898:A:G	1	38428898	0	38428898	0.00544401	IL1B
chr1:38434601:G:A	1	38434601	0	38434601	0.00592744	IL1B
chr1:38436600:A:T	1	38436600	0	38436600	0.00835786	IL1B
chr1:38466733:T:C	1	38466733	0	38466733	0.00923079	IL1B
chr1:38466746:G:T	1	38466746	0	38466746	0.00923079	IL1B
chr1:38467112:G:A	1	38467112	0	38467112	0.00832899	IL1B
chr1:38467999:C:T	1	38467999	0	38467999	0.000456656	IL1B
chr1:38468983:T:C	1	38468983	0	38468983	0.00593454	IL1B
chr1:38469120:A:G	1	38469120	0	38469120	0.00513283	IL1B
chr1:38469199:G:A	1	38469199	0	38469199	0.00513283	IL1B
chr1:38472728:C:T	1	38472728	0	38472728	0.00970558	IL1B
chr1:38472925:T:C	1	38472925	0	38472925	0.00755316	IL1B
chr1:38472969:G:C	1	38472969	0	38472969	0.00593454	IL1B
chr1:38474792:T:C	1	38474792	0	38474792	0.00448232	IL1B
chr1:38476984:T:G	1	38476984	0	38476984	0.00459392	IL1B
chr1:38477058:T:C	1	38477058	0	38477058	0.00459392	IL1B
chr1:38477697:C:T	1	38477697	0	38477697	0.00459392	IL1B
chr1:38477873:G:C	1	38477873	0	38477873	0.00459392	IL1B
chr1:38478080:A:G	1	38478080	0	38478080	0.00459392	IL1B
chr1:38478307:G:T	1	38478307	0	38478307	0.00459392	IL1B
chr1:38611105:T:C	1	38611105	0	38611105	0.00170736	IL1B
chr1:38614429:G:C	1	38614429	0	38614429	0.000495164	IL1B
chr1:38616795:A:C	1	38616795	0	38616795	0.00441525	IL1B
chr1:38623063:A:G	1	38623063	0	38623063	0.0098553	IL1B
chr1:38623135:G:A	1	38623135	0	38623135	0.00898351	IL1B
chr1:39128455:T:C	1	39128455	0	39128455	0.00503524	IL1B
chr1:39157547:C:G	1	39157547	0	39157547	0.00503524	IL1B
chr1:39158180:C:T	1	39158180	0	39158180	0.00503524	IL1B
chr1:39314312:A:G	1	39314312	0	39314312	0.00510202	IL1B
chr1:39315130:C:T	1	39315130	0	39315130	0.000916497	IL1B
chr1:39338638:A:G	1	39338638	0	39338638	0.000585472	IL1B
chr1:39340938:C:T	1	39340938	0	39340938	0.00510202	IL1B
chr1:39346948:G:T	1	39346948	0	39346948	0.00510202	IL1B
chr1:39347150:C:A	1	39347150	0	39347150	0.00510202	IL1B
chr1:39350376:T:A	1	39350376	0	39350376	0.000916497	IL1B
chr1:39356066:T:A	1	39356066	0	39356066	0.00510202	IL1B
chr1:39356348:G:A	1	39356348	0	39356348	0.00510202	IL1B
chr1:39385110:C:T	1	39385110	0	39385110	0.00510202	IL1B
chr1:39465867:G:A	1	39465867	0	39465867	0.00510202	IL1B
chr1:39479505:C:T	1	39479505	0	39479505	0.000585472	IL1B
chr1:39837829:G:C	1	39837829	0	39837829	0.000225508	IL1B
chr1:39888872:C:G	1	39888872	0	39888872	0.000225508	IL1B
chr1:40473079:G:A	1	40473079	0	40473079	0.00715584	IL1B
chr1:40491966:A:T	1	40491966	0	40491966	0.00715584	IL1B
chr1:40500511:C:T	1	40500511	0	40500511	0.0073648	IL1B
chr1:40500786:G:C	1	40500786	0	40500786	0.00715584	IL1B
chr1:40502170:T:A	1	40502170	0	40502170	0.00806333	IL1B
chr1:40504871:G:A	1	40504871	0	40504871	0.00946896	IL1B
chr1:40505634:T:C	1	40505634	0	40505634	0.00401488	IL1B
chr1:40506724:G:A	1	40506724	0	40506724	0.00401488	IL1B
chr1:40564815:C:T	1	40564815	0	40564815	0.00272043	IL1B
chr1:40566059:A:G	1	40566059	0	40566059	0.00543432	IL1B
chr1:40567999:T:C	1	40567999	0	40567999	0.00272043	IL1B
chr1:40568404:G:A	1	40568404	0	40568404	0.00543432	IL1B
chr1:40570113:A:G	1	40570113	0	40570113	0.00480141	IL1B
chr1:40590336:G:A	1	40590336	0	40590336	0.00848597	IL1B
chr1:40594793:C:T	1	40594793	0	40594793	0.0041341	IL1B
chr1:40596281:G:C	1	40596281	0	40596281	0.00983274	IL1B
chr1:40597541:C:A	1	40597541	0	40597541	0.00422898	IL1B
chr1:40727469:C:T	1	40727469	0	40727469	0.00674807	IL1B
chr1:40959200:G:C	1	40959200	0	40959200	0.00667345	IL1B
chr1:40961430:G:C	1	40961430	0	40961430	0.00667345	IL1B
chr1:40962636:A:T	1	40962636	0	40962636	0.00913069	IL1B
chr1:40974009:A:T	1	40974009	0	40974009	0.00913069	IL1B
chr1:40980971:A:G	1	40980971	0	40980971	0.00734886	IL1B
chr1:40981694:G:A	1	40981694	0	40981694	0.00734886	IL1B
chr1:40985764:T:C	1	40985764	0	40985764	0.00734886	IL1B
chr1:41492003:A:T	1	41492003	0	41492003	0.00621838	IL1B
chr1:41895042:G:A	1	41895042	0	41895042	0.00795492	IL1B
chr1:42050856:G:C	1	42050856	0	42050856	0.0050309	IL1B
chr1:42053339:T:C	1	42053339	0	42053339	0.00255597	IL1B
chr1:42899078:C:A	1	42899078	0	42899078	0.00190891	IL1B
chr1:43244296:T:G	1	43244296	0	43244296	0.00896061	IL1B
chr1:43245806:C:T	1	43245806	0	43245806	0.00753732	IL1B
chr1:43247084:T:C	1	43247084	0	43247084	0.00896061	IL1B
chr1:43247648:T:C	1	43247648	0	43247648	0.00753732	IL1B
chr1:43255184:A:G	1	43255184	0	43255184	0.00753732	IL1B
chr1:43301467:G:A	1	43301467	0	43301467	0.00668366	IL1B
chr1:43301597:T:C	1	43301597	0	43301597	0.00597446	IL1B
chr1:43302229:C:G	1	43302229	0	43302229	0.00841265	IL1B
chr1:43305419:G:A	1	43305419	0	43305419	0.00911073	IL1B
chr1:43305989:G:A	1	43305989	0	43305989	0.00207573	IL1B
chr1:43307362:A:G	1	43307362	0	43307362	0.00984204	IL1B
chr1:43308621:C:T	1	43308621	0	43308621	0.00984204	IL1B
chr1:43308766:G:A	1	43308766	0	43308766	0.00167493	IL1B
chr1:43308824:G:C	1	43308824	0	43308824	0.000971684	IL1B
chr1:43309207:C:T	1	43309207	0	43309207	0.006485	IL1B
chr1:43309806:C:G	1	43309806	0	43309806	0.00282758	IL1B
chr1:43313893:T:C	1	43313893	0	43313893	0.00984204	IL1B
chr1:43314198:T:G	1	43314198	0	43314198	0.00325346	IL1B
chr1:43317175:G:A	1	43317175	0	43317175	0.00161865	IL1B
chr1:43319285:A:G	1	43319285	0	43319285	0.00140966	IL1B
chr1:43320680:A:G	1	43320680	0	43320680	0.00183215	IL1B
chr1:43323187:C:T	1	43323187	0	43323187	0.00147994	IL1B
chr1:43327136:C:T	1	43327136	0	43327136	0.00392293	IL1B
chr1:43334330:C:T	1	43334330	0	43334330	0.0018598	IL1B
chr1:43337551:G:A	1	43337551	0	43337551	0.0018598	IL1B
chr1:43341404:C:T	1	43341404	0	43341404	0.0033503	IL1B
chr1:43341868:C:T	1	43341868	0	43341868	0.0018598	IL1B
chr1:43346404:G:A	1	43346404	0	43346404	0.00603929	IL1B
chr1:43349193:T:C	1	43349193	0	43349193	0.00153786	IL1B
chr1:43350861:T:C	1	43350861	0	43350861	0.000749767	IL1B
chr1:43355400:T:C	1	43355400	0	43355400	0.00486635	IL1B
chr1:43356185:C:T	1	43356185	0	43356185	0.00270435	IL1B
chr1:43367703:T:A	1	43367703	0	43367703	0.000749767	IL1B
chr1:43369327:A:G	1	43369327	0	43369327	0.00486635	IL1B
chr1:43371257:T:C	1	43371257	0	43371257	0.00270435	IL1B
chr1:43372179:A:G	1	43372179	0	43372179	0.00486635	IL1B
chr1:43376073:T:C	1	43376073	0	43376073	0.00363271	IL1B
chr1:43376500:A:G	1	43376500	0	43376500	0.000749767	IL1B
chr1:43376958:G:A	1	43376958	0	43376958	0.000363267	IL1B
chr1:43377156:T:A	1	43377156	0	43377156	0.00486635	IL1B
chr1:43384802:A:G	1	43384802	0	43384802	0.000871104	IL1B
chr1:43390739:A:C	1	43390739	0	43390739	0.00476124	IL1B
chr1:43392966:A:G	1	43392966	0	43392966	0.0045547	IL1B
chr1:43397789:A:G	1	43397789	0	43397789	0.0045547	IL1B
chr1:43405602:T:G	1	43405602	0	43405602	0.00522232	IL1B
chr1:43406396:C:T	1	43406396	0	43406396	0.00719018	IL1B
chr1:43407812:G:A	1	43407812	0	43407812	0.00719018	IL1B
chr1:43408531:A:G	1	43408531	0	43408531	0.00719018	IL1B
chr1:43413129:C:T	1	43413129	0	43413129	0.00719018	IL1B
chr1:43437918:G:T	1	43437918	0	43437918	0.00719018	IL1B
chr1:43446919:A:G	1	43446919	0	43446919	0.00719018	IL1B
chr1:43451738:T:C	1	43451738	0	43451738	0.00759771	IL1B
chr1:43455274:G:T	1	43455274	0	43455274	0.00427335	IL1B
chr1:43458495:A:T	1	43458495	0	43458495	0.00180617	IL1B
chr1:43461044:C:G	1	43461044	0	43461044	0.00726653	IL1B
chr1:43476256:C:T	1	43476256	0	43476256	0.00855826	IL1B
chr1:43524102:G:A	1	43524102	0	43524102	0.00212029	IL1B
chr1:44672031:G:A	1	44672031	0	44672031	0.00768743	IL1B
chr1:44672221:A:G	1	44672221	0	44672221	0.00234519	IL1B
chr1:44674191:G:A	1	44674191	0	44674191	0.00169134	IL1B
chr1:44676404:A:T	1	44676404	0	44676404	0.00169134	IL1B
chr1:44676800:G:C	1	44676800	0	44676800	0.00169134	IL1B
chr1:44678630:C:T	1	44678630	0	44678630	0.00169134	IL1B
chr1:44680761:C:T	1	44680761	0	44680761	0.00185983	IL1B
chr1:44687444:T:G	1	44687444	0	44687444	0.000904367	IL1B
chr1:44691230:C:T	1	44691230	0	44691230	0.00121738	IL1B
chr1:44692066:T:C	1	44692066	0	44692066	0.00121738	IL1B
chr1:44697975:A:G	1	44697975	0	44697975	0.00364459	IL1B
chr1:44731029:T:C	1	44731029	0	44731029	0.00722668	IL1B
chr1:45050211:C:T	1	45050211	0	45050211	0.0056388	IL1B
chr1:45058221:T:C	1	45058221	0	45058221	0.00690862	IL1B
chr1:45063732:C:T	1	45063732	0	45063732	0.00314998	IL1B
chr1:45064837:T:C	1	45064837	0	45064837	0.00690862	IL1B
chr1:45067488:C:T	1	45067488	0	45067488	0.00690862	IL1B
chr1:45070332:A:G	1	45070332	0	45070332	0.00881602	IL1B
chr1:45073362:G:A	1	45073362	0	45073362	0.00990856	IL1B
chr1:45090164:G:A	1	45090164	0	45090164	0.00344364	IL1B
chr1:45094889:A:C	1	45094889	0	45094889	0.00538339	IL1B
chr1:45099201:G:A	1	45099201	0	45099201	0.00344364	IL1B
chr1:45111322:T:G	1	45111322	0	45111322	0.00344364	IL1B
chr1:45112260:T:A	1	45112260	0	45112260	0.00741383	IL1B
chr1:45119535:C:T	1	45119535	0	45119535	0.00741383	IL1B
chr1:45125717:T:C	1	45125717	0	45125717	0.00741383	IL1B
chr1:45130775:C:G	1	45130775	0	45130775	0.00741383	IL1B
chr1:45136404:T:C	1	45136404	0	45136404	0.00741383	IL1B
chr1:45141637:C:A	1	45141637	0	45141637	0.00741383	IL1B
chr1:45155166:G:A	1	45155166	0	45155166	0.00741383	IL1B
chr1:45166374:T:C	1	45166374	0	45166374	0.00741383	IL1B
chr1:45167317:C:T	1	45167317	0	45167317	0.00741383	IL1B
chr1:45174096:A:G	1	45174096	0	45174096	0.00741383	IL1B
chr1:45175782:A:C	1	45175782	0	45175782	0.00741383	IL1B
chr1:45179397:C:T	1	45179397	0	45179397	0.00741383	IL1B
chr1:45191245:G:T	1	45191245	0	45191245	0.00741383	IL1B
chr1:45197135:A:G	1	45197135	0	45197135	0.00741383	IL1B
chr1:45200267:G:A	1	45200267	0	45200267	0.00741383	IL1B
chr1:45206294:A:G	1	45206294	0	45206294	0.00741383	IL1B
chr1:45207111:T:C	1	45207111	0	45207111	0.00741383	IL1B
chr1:45209448:A:G	1	45209448	0	45209448	0.00741383	IL1B
chr1:45213968:A:G	1	45213968	0	45213968	0.00741383	IL1B
chr1:45229000:A:G	1	45229000	0	45229000	0.00741383	IL1B
chr1:45229124:C:T	1	45229124	0	45229124	0.00741383	IL1B
chr1:45230477:C:G	1	45230477	0	45230477	0.00741383	IL1B
chr1:45233912:A:G	1	45233912	0	45233912	0.00741383	IL1B
chr1:45256950:A:G	1	45256950	0	45256950	0.00774248	IL1B
chr1:47211521:T:A	1	47211521	0	47211521	0.00645273	IL1B
chr1:47543102:G:C	1	47543102	0	47543102	0.00553648	IL1B
chr1:47632625:G:A	1	47632625	0	47632625	0.00217659	IL1B
chr1:47632734:A:G	1	47632734	0	47632734	0.00161783	IL1B
chr1:47632787:C:T	1	47632787	0	47632787	0.00273743	IL1B
chr1:47635157:A:G	1	47635157	0	47635157	0.00400805	IL1B
chr1:47754547:C:G	1	47754547	0	47754547	0.000195427	IL1B
chr1:47766710:C:G	1	47766710	0	47766710	0.00210407	IL1B
chr1:48124960:G:A	1	48124960	0	48124960	0.00731732	IL1B
chr1:48516337:G:A	1	48516337	0	48516337	0.00442258	IL1B
chr1:48517799:C:T	1	48517799	0	48517799	0.00532411	IL1B
chr1:48605608:G:C	1	48605608	0	48605608	0.00113658	IL1B
chr1:48611039:C:T	1	48611039	0	48611039	0.00509854	IL1B
chr1:48611684:C:T	1	48611684	0	48611684	0.00509854	IL1B
chr1:48621217:G:A	1	48621217	0	48621217	0.00592833	IL1B
chr1:48638132:C:T	1	48638132	0	48638132	0.00993062	IL1B
chr1:48677169:G:A	1	48677169	0	48677169	0.00346879	IL1B
chr1:48678677:G:T	1	48678677	0	48678677	0.00472382	IL1B
chr1:48683270:A:G	1	48683270	0	48683270	0.00439687	IL1B
chr1:48808375:T:C	1	48808375	0	48808375	0.00570887	IL1B
chr1:48826562:G:T	1	48826562	0	48826562	0.00541682	IL1B
chr1:48872336:T:A	1	48872336	0	48872336	0.00570887	IL1B
chr1:48911148:T:C	1	48911148	0	48911148	0.00412869	IL1B
chr1:48931317:G:C	1	48931317	0	48931317	0.00853447	IL1B
chr1:49345618:A:G	1	49345618	0	49345618	0.00974397	IL1B
chr1:49380003:A:C	1	49380003	0	49380003	0.00974397	IL1B
chr1:49489873:C:T	1	49489873	0	49489873	0.00403143	IL1B
chr1:49541568:C:T	1	49541568	0	49541568	0.00403143	IL1B
chr1:49664886:G:A	1	49664886	0	49664886	0.00403143	IL1B
chr1:50292213:C:T	1	50292213	0	50292213	0.0059726	IL1B
chr1:50319756:A:G	1	50319756	0	50319756	0.00381643	IL1B
chr1:50320220:T:C	1	50320220	0	50320220	0.00381643	IL1B
chr1:50320721:C:T	1	50320721	0	50320721	0.00381643	IL1B
chr1:50320994:C:T	1	50320994	0	50320994	0.00381643	IL1B
chr1:50321870:A:G	1	50321870	0	50321870	0.00381643	IL1B
chr1:50322219:G:A	1	50322219	0	50322219	0.00339707	IL1B
chr1:50322660:C:G	1	50322660	0	50322660	0.00381643	IL1B
chr1:50326466:C:T	1	50326466	0	50326466	0.00177024	IL1B
chr1:50327059:T:A	1	50327059	0	50327059	0.00177024	IL1B
chr1:50327397:G:A	1	50327397	0	50327397	0.00177024	IL1B
chr1:50328515:C:A	1	50328515	0	50328515	0.00177024	IL1B
chr1:50328624:C:T	1	50328624	0	50328624	0.00177024	IL1B
chr1:50329935:A:G	1	50329935	0	50329935	0.00504263	IL1B
chr1:50330068:A:G	1	50330068	0	50330068	0.00177024	IL1B
chr1:50331442:A:T	1	50331442	0	50331442	0.00177024	IL1B
chr1:50331971:C:T	1	50331971	0	50331971	0.00409934	IL1B
chr1:50333190:G:A	1	50333190	0	50333190	0.00177024	IL1B
chr1:50333502:C:T	1	50333502	0	50333502	0.00177024	IL1B
chr1:50333912:C:T	1	50333912	0	50333912	0.00504263	IL1B
chr1:50334843:C:T	1	50334843	0	50334843	0.00409934	IL1B
chr1:50334844:G:T	1	50334844	0	50334844	0.00177024	IL1B
chr1:50337183:C:T	1	50337183	0	50337183	0.00580662	IL1B
chr1:50337914:G:T	1	50337914	0	50337914	0.00291502	IL1B
chr1:50338864:A:G	1	50338864	0	50338864	0.00230119	IL1B
chr1:50339096:G:A	1	50339096	0	50339096	0.000124188	IL1B
chr1:50339980:G:T	1	50339980	0	50339980	6.86561e-05	IL1B
chr1:50341757:G:T	1	50341757	0	50341757	0.000580374	IL1B
chr1:50341804:T:C	1	50341804	0	50341804	0.00292748	IL1B
chr1:50343622:G:C	1	50343622	0	50343622	0.000295312	IL1B
chr1:50346167:G:T	1	50346167	0	50346167	0.000295312	IL1B
chr1:50346233:T:C	1	50346233	0	50346233	0.000279681	IL1B
chr1:50347721:A:T	1	50347721	0	50347721	0.000292667	IL1B
chr1:50348343:C:T	1	50348343	0	50348343	0.000279681	IL1B
chr1:50351305:T:C	1	50351305	0	50351305	0.00963945	IL1B
chr1:50351630:C:A	1	50351630	0	50351630	0.000162227	IL1B
chr1:50352415:G:A	1	50352415	0	50352415	0.000162227	IL1B
chr1:50357208:G:A	1	50357208	0	50357208	0.00036107	IL1B
chr1:50357242:G:A	1	50357242	0	50357242	0.00110783	IL1B
chr1:50358656:G:A	1	50358656	0	50358656	0.00107876	IL1B
chr1:50360925:C:T	1	50360925	0	50360925	0.00709995	IL1B
chr1:50364207:G:A	1	50364207	0	50364207	0.00757569	IL1B
chr1:50365224:T:A	1	50365224	0	50365224	0.00757569	IL1B
chr1:50367742:T:C	1	50367742	0	50367742	0.00757569	IL1B
chr1:50369091:C:T	1	50369091	0	50369091	0.0056885	IL1B
chr1:50370662:C:T	1	50370662	0	50370662	0.00352693	IL1B
chr1:50371283:A:G	1	50371283	0	50371283	0.00400619	IL1B
chr1:50373318:T:C	1	50373318	0	50373318	0.00400619	IL1B
chr1:50373486:A:C	1	50373486	0	50373486	0.0056885	IL1B
chr1:50374068:G:A	1	50374068	0	50374068	0.0046811	IL1B
chr1:50374550:A:G	1	50374550	0	50374550	0.0056885	IL1B
chr1:50374823:C:A	1	50374823	0	50374823	0.00352693	IL1B
chr1:50375463:C:T	1	50375463	0	50375463	0.0056885	IL1B
chr1:50375710:G:A	1	50375710	0	50375710	0.00400619	IL1B
chr1:50376869:T:C	1	50376869	0	50376869	0.0056885	IL1B
chr1:50378039:C:G	1	50378039	0	50378039	0.00400619	IL1B
chr1:50378104:A:C	1	50378104	0	50378104	0.00400619	IL1B
chr1:50378177:G:C	1	50378177	0	50378177	0.00352693	IL1B
chr1:50379025:G:A	1	50379025	0	50379025	0.00400619	IL1B
chr1:50379187:G:C	1	50379187	0	50379187	0.00400619	IL1B
chr1:50379257:T:G	1	50379257	0	50379257	0.00400619	IL1B
chr1:50379693:T:G	1	50379693	0	50379693	0.00400619	IL1B
chr1:50379969:A:G	1	50379969	0	50379969	0.00400619	IL1B
chr1:50380132:G:T	1	50380132	0	50380132	0.00400619	IL1B
chr1:50380142:T:G	1	50380142	0	50380142	0.0056885	IL1B
chr1:50380614:A:G	1	50380614	0	50380614	0.00400619	IL1B
chr1:50381437:C:G	1	50381437	0	50381437	0.00400619	IL1B
chr1:50382164:A:G	1	50382164	0	50382164	0.00400619	IL1B
chr1:50382775:T:C	1	50382775	0	50382775	0.00400619	IL1B
chr1:50383484:G:A	1	50383484	0	50383484	0.00400619	IL1B
chr1:50383602:A:G	1	50383602	0	50383602	0.00400619	IL1B
chr1:50383692:T:C	1	50383692	0	50383692	0.00400619	IL1B
chr1:50383734:A:T	1	50383734	0	50383734	0.00400619	IL1B
chr1:50383875:C:T	1	50383875	0	50383875	0.00400619	IL1B
chr1:50385456:C:T	1	50385456	0	50385456	0.00400619	IL1B
chr1:50385517:A:C	1	50385517	0	50385517	0.00400619	IL1B
chr1:50385785:G:A	1	50385785	0	50385785	0.00400619	IL1B
chr1:50386251:T:A	1	50386251	0	50386251	0.00400619	IL1B
chr1:50386577:A:G	1	50386577	0	50386577	0.00400619	IL1B
chr1:50386775:A:G	1	50386775	0	50386775	0.0050969	IL1B
chr1:50387048:A:G	1	50387048	0	50387048	0.00400619	IL1B
chr1:50387097:T:C	1	50387097	0	50387097	0.00400619	IL1B
chr1:50388525:G:C	1	50388525	0	50388525	0.00221924	IL1B
chr1:50388793:G:A	1	50388793	0	50388793	0.00400619	IL1B
chr1:50388982:A:G	1	50388982	0	50388982	0.00400619	IL1B
chr1:50389041:C:T	1	50389041	0	50389041	0.00214572	IL1B
chr1:50389229:T:C	1	50389229	0	50389229	0.00352693	IL1B
chr1:50389411:A:G	1	50389411	0	50389411	0.00400619	IL1B
chr1:50389465:A:G	1	50389465	0	50389465	0.00400619	IL1B
chr1:50389535:T:A	1	50389535	0	50389535	0.00400619	IL1B
chr1:50389612:C:T	1	50389612	0	50389612	0.00400619	IL1B
chr1:50390036:A:G	1	50390036	0	50390036	0.00400619	IL1B
chr1:50390252:A:G	1	50390252	0	50390252	0.00400619	IL1B
chr1:50390521:T:A	1	50390521	0	50390521	0.00400619	IL1B
chr1:50390605:T:C	1	50390605	0	50390605	0.00400619	IL1B
chr1:50390865:G:T	1	50390865	0	50390865	0.00400619	IL1B
chr1:50392041:T:A	1	50392041	0	50392041	0.00400619	IL1B
chr1:50392415:A:G	1	50392415	0	50392415	0.00400619	IL1B
chr1:50392580:A:G	1	50392580	0	50392580	0.00400619	IL1B
chr1:50392600:G:A	1	50392600	0	50392600	0.00400619	IL1B
chr1:50392846:C:G	1	50392846	0	50392846	0.00400619	IL1B
chr1:50393076:G:A	1	50393076	0	50393076	0.00400619	IL1B
chr1:50394827:C:A	1	50394827	0	50394827	0.00400619	IL1B
chr1:50395118:T:A	1	50395118	0	50395118	0.00195722	IL1B
chr1:50395548:A:C	1	50395548	0	50395548	0.00400619	IL1B
chr1:50395949:C:T	1	50395949	0	50395949	0.00962105	IL1B
chr1:50396080:T:C	1	50396080	0	50396080	0.00333328	IL1B
chr1:50396315:G:A	1	50396315	0	50396315	0.00400619	IL1B
chr1:50396511:C:T	1	50396511	0	50396511	0.0045094	IL1B
chr1:50397221:G:C	1	50397221	0	50397221	0.0045094	IL1B
chr1:50397322:T:C	1	50397322	0	50397322	0.0045094	IL1B
chr1:50397340:T:C	1	50397340	0	50397340	0.0045094	IL1B
chr1:50397359:A:C	1	50397359	0	50397359	0.0045094	IL1B
chr1:50397440:C:T	1	50397440	0	50397440	0.0045094	IL1B
chr1:50397487:A:G	1	50397487	0	50397487	0.0045094	IL1B
chr1:50397494:G:T	1	50397494	0	50397494	0.0045094	IL1B
chr1:50397530:A:G	1	50397530	0	50397530	0.00352693	IL1B
chr1:50397782:A:G	1	50397782	0	50397782	0.00482588	IL1B
chr1:50397857:G:A	1	50397857	0	50397857	0.00509186	IL1B
chr1:50398045:G:A	1	50398045	0	50398045	0.00480771	IL1B
chr1:50398162:G:C	1	50398162	0	50398162	0.00826662	IL1B
chr1:50399297:G:A	1	50399297	0	50399297	0.00480771	IL1B
chr1:50399336:A:G	1	50399336	0	50399336	0.00480771	IL1B
chr1:50399468:A:G	1	50399468	0	50399468	0.00480771	IL1B
chr1:50399587:C:T	1	50399587	0	50399587	0.00480771	IL1B
chr1:50399644:C:A	1	50399644	0	50399644	0.00480771	IL1B
chr1:50399949:A:G	1	50399949	0	50399949	0.00792978	IL1B
chr1:50400946:A:G	1	50400946	0	50400946	0.00480771	IL1B
chr1:50401849:C:T	1	50401849	0	50401849	0.00480771	IL1B
chr1:50402056:T:C	1	50402056	0	50402056	0.00480771	IL1B
chr1:50402364:C:T	1	50402364	0	50402364	0.00480771	IL1B
chr1:50402745:T:C	1	50402745	0	50402745	0.00480771	IL1B
chr1:50403012:A:G	1	50403012	0	50403012	0.00686592	IL1B
chr1:50403194:G:A	1	50403194	0	50403194	0.00480771	IL1B
chr1:50403527:A:T	1	50403527	0	50403527	0.00652318	IL1B
chr1:50403636:C:T	1	50403636	0	50403636	0.00652318	IL1B
chr1:50404411:G:C	1	50404411	0	50404411	0.00480771	IL1B
chr1:50405495:C:T	1	50405495	0	50405495	0.00480771	IL1B
chr1:50406175:G:A	1	50406175	0	50406175	0.00480771	IL1B
chr1:50407001:A:T	1	50407001	0	50407001	0.00480771	IL1B
chr1:50407433:C:T	1	50407433	0	50407433	0.00480771	IL1B
chr1:50407561:A:G	1	50407561	0	50407561	0.00480771	IL1B
chr1:50410164:A:G	1	50410164	0	50410164	0.00652318	IL1B
chr1:50410929:C:T	1	50410929	0	50410929	0.00480771	IL1B
chr1:50411435:G:A	1	50411435	0	50411435	0.00480771	IL1B
chr1:50411854:T:A	1	50411854	0	50411854	0.00480771	IL1B
chr1:50412430:G:A	1	50412430	0	50412430	0.00503129	IL1B
chr1:50413500:A:T	1	50413500	0	50413500	0.00545584	IL1B
chr1:50415093:C:G	1	50415093	0	50415093	0.00686592	IL1B
chr1:50416002:G:A	1	50416002	0	50416002	0.00545584	IL1B
chr1:50416487:G:T	1	50416487	0	50416487	0.00423751	IL1B
chr1:50426377:C:A	1	50426377	0	50426377	0.00892183	IL1B
chr1:50445485:G:A	1	50445485	0	50445485	0.00923761	IL1B
chr1:50456006:C:T	1	50456006	0	50456006	0.00923761	IL1B
chr1:50460550:T:A	1	50460550	0	50460550	0.00923761	IL1B
chr1:50472787:T:G	1	50472787	0	50472787	0.00923761	IL1B
chr1:50494849:T:C	1	50494849	0	50494849	0.00609584	IL1B
chr1:50498368:C:G	1	50498368	0	50498368	0.00413106	IL1B
chr1:50506343:G:A	1	50506343	0	50506343	0.00923761	IL1B
chr1:50525801:C:G	1	50525801	0	50525801	0.00929151	IL1B
chr1:50536719:C:T	1	50536719	0	50536719	0.000730422	IL1B
chr1:50572655:T:A	1	50572655	0	50572655	0.00929151	IL1B
chr1:50573628:A:G	1	50573628	0	50573628	0.00929151	IL1B
chr1:50597304:A:G	1	50597304	0	50597304	0.00929151	IL1B
chr1:50671186:C:T	1	50671186	0	50671186	0.000730422	IL1B
chr1:50681270:G:C	1	50681270	0	50681270	0.000730422	IL1B
chr1:50693675:C:T	1	50693675	0	50693675	0.00963276	IL1B
chr1:50733444:T:G	1	50733444	0	50733444	0.00963276	IL1B
chr1:50753023:G:A	1	50753023	0	50753023	0.00963276	IL1B
chr1:50769347:T:C	1	50769347	0	50769347	0.00739399	IL1B
chr1:50771522:T:C	1	50771522	0	50771522	0.00501631	IL1B
chr1:50771737:G:C	1	50771737	0	50771737	0.00988405	IL1B
chr1:50777702:G:C	1	50777702	0	50777702	0.00963276	IL1B
chr1:50786182:C:T	1	50786182	0	50786182	0.000730422	IL1B
chr1:50793973:A:G	1	50793973	0	50793973	0.00739399	IL1B
chr1:50849110:A:C	1	50849110	0	50849110	0.00739399	IL1B
chr1:50931785:A:T	1	50931785	0	50931785	0.00423126	IL1B
chr1:50932872:A:G	1	50932872	0	50932872	0.00423126	IL1B
chr1:50937923:C:T	1	50937923	0	50937923	0.0063056	IL1B
chr1:50952253:G:A	1	50952253	0	50952253	0.000730422	IL1B
chr1:50952640:C:T	1	50952640	0	50952640	0.000730422	IL1B
chr1:51032151:C:T	1	51032151	0	51032151	0.000730422	IL1B
chr1:51804040:G:A	1	51804040	0	51804040	0.00148757	IL1B
chr1:51808159:T:C	1	51808159	0	51808159	0.00671072	IL1B
chr1:51811226:C:T	1	51811226	0	51811226	0.00449053	IL1B
chr1:51821880:G:A	1	51821880	0	51821880	0.00449053	IL1B
chr1:51866065:A:G	1	51866065	0	51866065	0.00449053	IL1B
chr1:51892486:T:C	1	51892486	0	51892486	0.00772775	IL1B
chr1:51892611:T:C	1	51892611	0	51892611	0.00772775	IL1B
chr1:51892930:C:T	1	51892930	0	51892930	0.00772775	IL1B
chr1:51893026:G:A	1	51893026	0	51893026	0.00772775	IL1B
chr1:51893208:C:T	1	51893208	0	51893208	0.00772775	IL1B
chr1:51894102:T:C	1	51894102	0	51894102	0.00772775	IL1B
chr1:51894134:T:C	1	51894134	0	51894134	0.00772775	IL1B
chr1:51894162:T:C	1	51894162	0	51894162	0.00772775	IL1B
chr1:51894577:C:T	1	51894577	0	51894577	0.00772775	IL1B
chr1:51931173:C:A	1	51931173	0	51931173	0.00474818	IL1B
chr1:52135382:A:C	1	52135382	0	52135382	0.00818314	IL1B
chr1:52175657:T:C	1	52175657	0	52175657	0.00818314	IL1B
chr1:52179525:T:C	1	52179525	0	52179525	0.00818314	IL1B
chr1:52224130:A:T	1	52224130	0	52224130	0.00818314	IL1B
chr1:52256743:G:C	1	52256743	0	52256743	0.00818314	IL1B
chr1:52324222:C:T	1	52324222	0	52324222	0.000364165	IL1B
chr1:52330103:G:T	1	52330103	0	52330103	0.00818314	IL1B
chr1:52392417:C:T	1	52392417	0	52392417	0.00818314	IL1B
chr1:52395584:G:A	1	52395584	0	52395584	0.00818314	IL1B
chr1:52507508:C:T	1	52507508	0	52507508	0.00818314	IL1B
chr1:52527527:G:A	1	52527527	0	52527527	0.00818314	IL1B
chr1:52571245:C:T	1	52571245	0	52571245	0.00818314	IL1B
chr1:52982783:G:A	1	52982783	0	52982783	0.00462799	IL1B
chr1:52985759:C:T	1	52985759	0	52985759	0.00462799	IL1B
chr1:52991696:G:C	1	52991696	0	52991696	0.00898348	IL1B
chr1:53004942:A:G	1	53004942	0	53004942	0.00728388	IL1B
chr1:53018586:C:A	1	53018586	0	53018586	0.00555376	IL1B
chr1:53023025:T:G	1	53023025	0	53023025	0.00555376	IL1B
chr1:53135245:C:T	1	53135245	0	53135245	0.00429689	IL1B
chr1:53262720:T:A	1	53262720	0	53262720	0.00217262	IL1B
chr1:53264711:G:C	1	53264711	0	53264711	0.0074136	IL1B
chr1:53288224:G:C	1	53288224	0	53288224	0.00190617	IL1B
chr1:53296137:A:T	1	53296137	0	53296137	0.00748927	IL1B
chr1:53296517:G:A	1	53296517	0	53296517	0.00748927	IL1B
chr1:53296554:C:A	1	53296554	0	53296554	0.00693271	IL1B
chr1:53311155:C:T	1	53311155	0	53311155	0.0065519	IL1B
chr1:53510316:G:A	1	53510316	0	53510316	0.00948351	IL1B
chr1:53552754:G:A	1	53552754	0	53552754	0.00520871	IL1B
chr1:53552810:G:A	1	53552810	0	53552810	0.00721543	IL1B
chr1:53672816:C:T	1	53672816	0	53672816	0.00642702	IL1B
chr1:53672879:C:T	1	53672879	0	53672879	0.00642702	IL1B
chr1:53673025:C:T	1	53673025	0	53673025	0.00642702	IL1B
chr1:53906559:C:T	1	53906559	0	53906559	0.0037928	IL1B
chr1:54026896:T:C	1	54026896	0	54026896	0.00819244	IL1B
chr1:54048194:G:T	1	54048194	0	54048194	0.00819244	IL1B
chr1:54060278:G:A	1	54060278	0	54060278	0.00819244	IL1B
chr1:54061788:G:A	1	54061788	0	54061788	0.00819244	IL1B
chr1:54080776:G:A	1	54080776	0	54080776	0.00949447	IL1B
chr1:54081786:C:G	1	54081786	0	54081786	0.00949447	IL1B
chr1:54083346:C:A	1	54083346	0	54083346	0.00949447	IL1B
chr1:54083952:A:T	1	54083952	0	54083952	0.00949447	IL1B
chr1:54086565:A:G	1	54086565	0	54086565	0.00949447	IL1B
chr1:54087357:T:C	1	54087357	0	54087357	0.00949447	IL1B
chr1:54087935:G:A	1	54087935	0	54087935	0.00949447	IL1B
chr1:54092603:T:G	1	54092603	0	54092603	0.00949447	IL1B
chr1:54093146:A:G	1	54093146	0	54093146	0.00819244	IL1B
chr1:54093410:A:C	1	54093410	0	54093410	0.00546595	IL1B
chr1:54096771:A:G	1	54096771	0	54096771	0.00612006	IL1B
chr1:54097293:T:C	1	54097293	0	54097293	0.00353688	IL1B
chr1:54109003:G:C	1	54109003	0	54109003	0.0058596	IL1B
chr1:54115698:A:G	1	54115698	0	54115698	0.00648975	IL1B
chr1:54140849:T:C	1	54140849	0	54140849	0.00426354	IL1B
chr1:54145161:T:C	1	54145161	0	54145161	0.00539889	IL1B
chr1:54160967:G:A	1	54160967	0	54160967	0.000259355	IL1B
chr1:54163400:C:A	1	54163400	0	54163400	0.000259355	IL1B
chr1:54404143:T:C	1	54404143	0	54404143	0.00331886	IL1B
chr1:54488368:C:A	1	54488368	0	54488368	0.00980408	IL1B
chr1:54712745:T:C	1	54712745	0	54712745	0.00700685	IL1B
chr1:54712759:A:C	1	54712759	0	54712759	0.00700685	IL1B
chr1:54712797:G:T	1	54712797	0	54712797	0.00700685	IL1B
chr1:54712836:G:C	1	54712836	0	54712836	0.00700685	IL1B
chr1:54713066:G:C	1	54713066	0	54713066	0.00700685	IL1B
chr1:54713088:C:A	1	54713088	0	54713088	0.00700685	IL1B
chr1:54713582:T:G	1	54713582	0	54713582	0.00700685	IL1B
chr1:54713837:G:C	1	54713837	0	54713837	0.000812371	IL1B
chr1:54714137:C:T	1	54714137	0	54714137	0.00700685	IL1B
chr1:54714358:A:G	1	54714358	0	54714358	0.00700685	IL1B
chr1:54715807:A:G	1	54715807	0	54715807	0.00507767	IL1B
chr1:54716170:G:T	1	54716170	0	54716170	0.0032642	IL1B
chr1:54716775:G:A	1	54716775	0	54716775	0.0032642	IL1B
chr1:54718416:T:C	1	54718416	0	54718416	0.004339	IL1B
chr1:54718458:G:A	1	54718458	0	54718458	0.00211164	IL1B
chr1:54718468:C:T	1	54718468	0	54718468	0.00139119	IL1B
chr1:54721468:T:G	1	54721468	0	54721468	0.004339	IL1B
chr1:54722016:A:G	1	54722016	0	54722016	0.004339	IL1B
chr1:54722518:A:G	1	54722518	0	54722518	0.004339	IL1B
chr1:54722576:G:A	1	54722576	0	54722576	0.004339	IL1B
chr1:54723205:T:C	1	54723205	0	54723205	0.00392143	IL1B
chr1:54723550:A:G	1	54723550	0	54723550	0.00700401	IL1B
chr1:54732950:G:A	1	54732950	0	54732950	0.00139119	IL1B
chr1:54734079:T:A	1	54734079	0	54734079	0.00139119	IL1B
chr1:54787673:G:A	1	54787673	0	54787673	0.00137962	IL1B
chr1:55442061:T:A	1	55442061	0	55442061	0.00908276	IL1B
chr1:55442607:A:T	1	55442607	0	55442607	0.00908276	IL1B
chr1:55442708:T:A	1	55442708	0	55442708	0.00908276	IL1B
chr1:55442918:G:A	1	55442918	0	55442918	0.00908276	IL1B
chr1:55443036:G:C	1	55443036	0	55443036	0.00908276	IL1B
chr1:55443203:G:C	1	55443203	0	55443203	0.00908276	IL1B
chr1:55443357:A:G	1	55443357	0	55443357	0.00908276	IL1B
chr1:55443632:T:G	1	55443632	0	55443632	0.00562727	IL1B
chr1:55444144:T:C	1	55444144	0	55444144	0.00908276	IL1B
chr1:55444575:C:T	1	55444575	0	55444575	0.00908276	IL1B
chr1:55444948:T:C	1	55444948	0	55444948	0.00908276	IL1B
chr1:55445073:T:C	1	55445073	0	55445073	0.00908276	IL1B
chr1:55445463:A:G	1	55445463	0	55445463	0.00908276	IL1B
chr1:55446018:T:C	1	55446018	0	55446018	0.00908276	IL1B
chr1:55446050:T:A	1	55446050	0	55446050	0.00908276	IL1B
chr1:55446460:C:A	1	55446460	0	55446460	0.00908276	IL1B
chr1:55446511:C:T	1	55446511	0	55446511	0.00908276	IL1B
chr1:55448191:G:C	1	55448191	0	55448191	0.00616347	IL1B
chr1:55455817:T:C	1	55455817	0	55455817	0.00668936	IL1B
chr1:55459178:C:T	1	55459178	0	55459178	0.00668936	IL1B
chr1:55459877:A:G	1	55459877	0	55459877	0.00668936	IL1B
chr1:55461766:A:G	1	55461766	0	55461766	0.00668936	IL1B
chr1:55463302:G:T	1	55463302	0	55463302	0.00668936	IL1B
chr1:55465298:G:A	1	55465298	0	55465298	0.00668936	IL1B
chr1:55615698:G:A	1	55615698	0	55615698	0.00695898	IL1B
chr1:55617045:G:A	1	55617045	0	55617045	0.00520734	IL1B
chr1:55626408:G:A	1	55626408	0	55626408	0.00989848	IL1B
chr1:55675558:T:C	1	55675558	0	55675558	0.00561404	IL1B
chr1:55675988:G:A	1	55675988	0	55675988	0.00561404	IL1B
chr1:55676352:A:G	1	55676352	0	55676352	0.00561404	IL1B
chr1:55678017:T:C	1	55678017	0	55678017	0.00561404	IL1B
chr1:55679029:T:C	1	55679029	0	55679029	0.00561404	IL1B
chr1:55679356:A:G	1	55679356	0	55679356	0.00561404	IL1B
chr1:55679992:G:C	1	55679992	0	55679992	0.00561404	IL1B
chr1:55680201:A:G	1	55680201	0	55680201	0.00561404	IL1B
chr1:55685175:C:T	1	55685175	0	55685175	0.00230534	IL1B
chr1:55708120:G:C	1	55708120	0	55708120	0.00798841	IL1B
chr1:55738765:A:C	1	55738765	0	55738765	0.00585702	IL1B
chr1:55742758:A:G	1	55742758	0	55742758	0.00585702	IL1B
chr1:56556643:A:G	1	56556643	0	56556643	0.00977334	IL1B
chr1:56804698:T:C	1	56804698	0	56804698	8.5286e-05	IL1B
chr1:57159976:A:G	1	57159976	0	57159976	0.00263594	IL1B
chr1:57232875:C:T	1	57232875	0	57232875	0.00524256	IL1B
chr1:57478655:T:C	1	57478655	0	57478655	0.00547107	IL1B
chr1:57480271:T:C	1	57480271	0	57480271	0.00225207	IL1B
chr1:57858810:G:A	1	57858810	0	57858810	0.00809775	IL1B
chr1:58235619:T:G	1	58235619	0	58235619	0.0054357	IL1B
chr1:58237756:G:A	1	58237756	0	58237756	0.00618452	IL1B
chr1:58257103:A:C	1	58257103	0	58257103	0.00359316	IL1B
chr1:58262785:T:C	1	58262785	0	58262785	0.000617211	IL1B
chr1:58279974:C:T	1	58279974	0	58279974	0.00385546	IL1B
chr1:58285343:C:T	1	58285343	0	58285343	0.00385546	IL1B
chr1:58320838:A:G	1	58320838	0	58320838	0.00995076	IL1B
chr1:58320946:T:C	1	58320946	0	58320946	0.00995076	IL1B
chr1:58322928:A:C	1	58322928	0	58322928	0.00845198	IL1B
chr1:58509422:C:A	1	58509422	0	58509422	0.00874901	IL1B
chr1:58526658:T:C	1	58526658	0	58526658	0.00874901	IL1B
chr1:58535628:C:A	1	58535628	0	58535628	0.00874901	IL1B
chr1:58559313:A:G	1	58559313	0	58559313	0.00825373	IL1B
chr1:60012500:G:A	1	60012500	0	60012500	0.0093443	IL1B
chr1:60424958:G:A	1	60424958	0	60424958	0.00612642	IL1B
chr1:60425213:T:C	1	60425213	0	60425213	0.00612642	IL1B
chr1:60427147:C:T	1	60427147	0	60427147	0.00985544	IL1B
chr1:60429272:G:A	1	60429272	0	60429272	0.00612642	IL1B
chr1:60429697:C:T	1	60429697	0	60429697	0.00612642	IL1B
chr1:60433983:G:A	1	60433983	0	60433983	0.00985544	IL1B
chr1:60435342:C:G	1	60435342	0	60435342	0.00612642	IL1B
chr1:60436288:C:T	1	60436288	0	60436288	0.00985544	IL1B
chr1:60438627:A:G	1	60438627	0	60438627	0.00612642	IL1B
chr1:60438810:T:G	1	60438810	0	60438810	0.00612642	IL1B
chr1:60440804:T:G	1	60440804	0	60440804	0.00612642	IL1B
chr1:60441208:T:A	1	60441208	0	60441208	0.00612642	IL1B
chr1:60453976:G:A	1	60453976	0	60453976	0.00985544	IL1B
chr1:60457530:C:G	1	60457530	0	60457530	0.00985544	IL1B
chr1:60468970:C:A	1	60468970	0	60468970	0.00985544	IL1B
chr1:60472615:C:T	1	60472615	0	60472615	0.00985544	IL1B
chr1:60480321:T:A	1	60480321	0	60480321	0.00985544	IL1B
chr1:60482979:A:G	1	60482979	0	60482979	0.00985544	IL1B
chr1:60488548:T:C	1	60488548	0	60488548	0.00985544	IL1B
chr1:60611527:T:C	1	60611527	0	60611527	0.000464131	IL1B
chr1:60617253:A:T	1	60617253	0	60617253	0.000955536	IL1B
chr1:60619118:T:C	1	60619118	0	60619118	1.80646e-05	IL1B
chr1:60620420:A:G	1	60620420	0	60620420	1.80646e-05	IL1B
chr1:60620463:T:C	1	60620463	0	60620463	8.04053e-05	IL1B
chr1:60622054:A:G	1	60622054	0	60622054	8.04053e-05	IL1B
chr1:60622248:A:G	1	60622248	0	60622248	0.000220721	IL1B
chr1:60626209:C:T	1	60626209	0	60626209	0.000228762	IL1B
chr1:60629407:T:C	1	60629407	0	60629407	0.000228762	IL1B
chr1:60631235:T:C	1	60631235	0	60631235	0.000228762	IL1B
chr1:60639697:A:G	1	60639697	0	60639697	6.28891e-05	IL1B
chr1:60642287:C:A	1	60642287	0	60642287	6.28891e-05	IL1B
chr1:60643312:G:C	1	60643312	0	60643312	0.000228762	IL1B
chr1:60644658:T:C	1	60644658	0	60644658	0.000228762	IL1B
chr1:60645940:A:G	1	60645940	0	60645940	0.000228762	IL1B
chr1:60646617:T:C	1	60646617	0	60646617	0.000228762	IL1B
chr1:60652374:T:C	1	60652374	0	60652374	0.000228762	IL1B
chr1:60655648:A:G	1	60655648	0	60655648	1.80646e-05	IL1B
chr1:60656256:C:A	1	60656256	0	60656256	0.000228762	IL1B
chr1:60657866:T:C	1	60657866	0	60657866	0.000228762	IL1B
chr1:60659258:G:C	1	60659258	0	60659258	0.000228762	IL1B
chr1:60659706:A:G	1	60659706	0	60659706	0.000228762	IL1B
chr1:60914968:T:C	1	60914968	0	60914968	0.0045962	IL1B
chr1:60918425:C:T	1	60918425	0	60918425	0.00644373	IL1B
chr1:60923020:A:T	1	60923020	0	60923020	0.00504199	IL1B
chr1:60962374:T:C	1	60962374	0	60962374	0.00713657	IL1B
chr1:61263536:C:T	1	61263536	0	61263536	0.00776486	IL1B
chr1:61662026:C:T	1	61662026	0	61662026	0.00287476	IL1B
chr1:61662028:G:T	1	61662028	0	61662028	0.00287476	IL1B
chr1:61664922:T:C	1	61664922	0	61664922	0.00121592	IL1B
chr1:61676619:A:C	1	61676619	0	61676619	0.00825238	IL1B
chr1:61694061:T:C	1	61694061	0	61694061	0.00825238	IL1B
chr1:61699624:C:T	1	61699624	0	61699624	0.00825238	IL1B
chr1:61707868:C:T	1	61707868	0	61707868	0.00825238	IL1B
chr1:61708147:C:G	1	61708147	0	61708147	0.00825238	IL1B
chr1:62071978:T:C	1	62071978	0	62071978	0.00280676	IL1B
chr1:62072535:C:T	1	62072535	0	62072535	0.000434739	IL1B
chr1:62072793:A:G	1	62072793	0	62072793	0.000434739	IL1B
chr1:62072987:A:G	1	62072987	0	62072987	0.00481867	IL1B
chr1:62079896:C:T	1	62079896	0	62079896	0.000750243	IL1B
chr1:62080230:G:T	1	62080230	0	62080230	0.00545186	IL1B
chr1:62100487:C:T	1	62100487	0	62100487	0.0016129	IL1B
chr1:62177915:T:C	1	62177915	0	62177915	0.00945231	IL1B
chr1:62204171:A:G	1	62204171	0	62204171	0.00111119	IL1B
chr1:62209589:G:A	1	62209589	0	62209589	0.00813649	IL1B
chr1:62246652:C:T	1	62246652	0	62246652	0.00880625	IL1B
chr1:62257124:A:G	1	62257124	0	62257124	0.00971482	IL1B
chr1:62257253:C:A	1	62257253	0	62257253	0.00971482	IL1B
chr1:62338143:C:T	1	62338143	0	62338143	0.00797192	IL1B
chr1:62375662:A:G	1	62375662	0	62375662	0.00442476	IL1B
chr1:62835981:G:A	1	62835981	0	62835981	0.0014649	IL1B
chr1:62860645:C:A	1	62860645	0	62860645	0.0083921	IL1B
chr1:62861764:T:A	1	62861764	0	62861764	0.0083921	IL1B
chr1:62862187:G:A	1	62862187	0	62862187	0.0083921	IL1B
chr1:62862408:T:C	1	62862408	0	62862408	0.0083921	IL1B
chr1:62863117:T:C	1	62863117	0	62863117	0.0083921	IL1B
chr1:62863380:T:C	1	62863380	0	62863380	0.0083921	IL1B
chr1:62865621:T:G	1	62865621	0	62865621	0.0083921	IL1B
chr1:62866234:A:C	1	62866234	0	62866234	0.0083921	IL1B
chr1:62866953:G:A	1	62866953	0	62866953	0.00254961	IL1B
chr1:62868437:G:A	1	62868437	0	62868437	0.00477665	IL1B
chr1:62868614:G:A	1	62868614	0	62868614	0.00477665	IL1B
chr1:62869374:A:G	1	62869374	0	62869374	0.00254961	IL1B
chr1:62869525:A:G	1	62869525	0	62869525	0.00254961	IL1B
chr1:62870392:A:G	1	62870392	0	62870392	0.00477665	IL1B
chr1:62870957:C:T	1	62870957	0	62870957	0.00477665	IL1B
chr1:62871663:G:A	1	62871663	0	62871663	0.00477665	IL1B
chr1:62872515:T:G	1	62872515	0	62872515	0.00321061	IL1B
chr1:62873126:A:G	1	62873126	0	62873126	0.00168819	IL1B
chr1:62875174:C:T	1	62875174	0	62875174	0.00296294	IL1B
chr1:62979682:C:T	1	62979682	0	62979682	0.000355206	IL1B
chr1:63005614:A:G	1	63005614	0	63005614	0.00868093	IL1B
chr1:63008029:T:C	1	63008029	0	63008029	0.00941192	IL1B
chr1:63086251:G:A	1	63086251	0	63086251	0.0098637	IL1B
chr1:63700069:T:G	1	63700069	0	63700069	0.00262311	IL1B
chr1:63702718:C:T	1	63702718	0	63702718	0.00225671	IL1B
chr1:63708400:A:G	1	63708400	0	63708400	0.00260949	IL1B
chr1:63722269:T:G	1	63722269	0	63722269	0.00303329	IL1B
chr1:63741760:G:A	1	63741760	0	63741760	0.00121617	IL1B
chr1:63837737:G:A	1	63837737	0	63837737	0.00624724	IL1B
chr1:63841803:G:A	1	63841803	0	63841803	0.00692924	IL1B
chr1:63846216:G:A	1	63846216	0	63846216	0.00435058	IL1B
chr1:63846217:A:T	1	63846217	0	63846217	0.00435058	IL1B
chr1:63881364:C:T	1	63881364	0	63881364	0.00345883	IL1B
chr1:63889339:A:G	1	63889339	0	63889339	0.00455478	IL1B
chr1:63889611:A:G	1	63889611	0	63889611	0.00249549	IL1B
chr1:63892678:A:G	1	63892678	0	63892678	0.00249549	IL1B
chr1:64052260:A:G	1	64052260	0	64052260	0.00464746	IL1B
chr1:64447086:A:G	1	64447086	0	64447086	0.0086909	IL1B
chr1:64616894:C:T	1	64616894	0	64616894	0.000658274	IL1B
chr1:64622321:C:G	1	64622321	0	64622321	0.000658274	IL1B
chr1:64627519:C:T	1	64627519	0	64627519	0.000658274	IL1B
chr1:64630391:C:A	1	64630391	0	64630391	0.000658274	IL1B
chr1:64843704:T:C	1	64843704	0	64843704	0.00818254	IL1B
chr1:65357188:G:A	1	65357188	0	65357188	0.00726298	IL1B
chr1:65706323:C:A	1	65706323	0	65706323	0.00246772	IL1B
chr1:65710108:T:G	1	65710108	0	65710108	0.00195645	IL1B
chr1:65716464:T:C	1	65716464	0	65716464	0.00923609	IL1B
chr1:65736288:C:G	1	65736288	0	65736288	0.00175082	IL1B
chr1:65738251:T:G	1	65738251	0	65738251	0.00344995	IL1B
chr1:65742845:A:G	1	65742845	0	65742845	0.00535261	IL1B
chr1:65743305:T:C	1	65743305	0	65743305	0.00256691	IL1B
chr1:65746998:C:T	1	65746998	0	65746998	0.00175082	IL1B
chr1:65834130:C:T	1	65834130	0	65834130	0.0085498	IL1B
chr1:65835192:G:C	1	65835192	0	65835192	0.0085498	IL1B
chr1:65860546:C:T	1	65860546	0	65860546	0.00682991	IL1B
chr1:66183641:G:A	1	66183641	0	66183641	0.00931612	IL1B
chr1:66183960:T:C	1	66183960	0	66183960	0.00931612	IL1B
chr1:66184141:G:A	1	66184141	0	66184141	0.00931612	IL1B
chr1:66184409:C:A	1	66184409	0	66184409	0.00931612	IL1B
chr1:66185290:G:A	1	66185290	0	66185290	0.00931612	IL1B
chr1:66188406:C:T	1	66188406	0	66188406	0.00931612	IL1B
chr1:66190923:C:T	1	66190923	0	66190923	0.00931612	IL1B
chr1:66192541:C:T	1	66192541	0	66192541	0.00931612	IL1B
chr1:66200056:G:C	1	66200056	0	66200056	0.00931612	IL1B
chr1:66200058:A:C	1	66200058	0	66200058	0.00931612	IL1B
chr1:66200857:C:A	1	66200857	0	66200857	0.00931612	IL1B
chr1:66204463:C:A	1	66204463	0	66204463	0.00931612	IL1B
chr1:66204499:G:C	1	66204499	0	66204499	0.00931612	IL1B
chr1:66204999:C:T	1	66204999	0	66204999	0.00931612	IL1B
chr1:66214792:C:T	1	66214792	0	66214792	0.00167091	IL1B
chr1:66217464:G:A	1	66217464	0	66217464	0.00931612	IL1B
chr1:66230541:C:T	1	66230541	0	66230541	0.00544125	IL1B
chr1:66329809:A:G	1	66329809	0	66329809	0.00121017	IL1B
chr1:66331021:C:T	1	66331021	0	66331021	0.00121017	IL1B
chr1:66357451:G:T	1	66357451	0	66357451	0.00645294	IL1B
chr1:66447116:A:G	1	66447116	0	66447116	0.0056294	IL1B
chr1:66448215:A:C	1	66448215	0	66448215	0.00796798	IL1B
chr1:66449229:G:C	1	66449229	0	66449229	0.00796798	IL1B
chr1:66591970:C:A	1	66591970	0	66591970	0.00792095	IL1B
chr1:67130094:C:T	1	67130094	0	67130094	0.00873339	IL1B
chr1:67132294:T:C	1	67132294	0	67132294	0.0033709	IL1B
chr1:67134081:A:G	1	67134081	0	67134081	0.0098322	IL1B
chr1:67134418:C:T	1	67134418	0	67134418	0.00798632	IL1B
chr1:67134459:T:C	1	67134459	0	67134459	0.00798632	IL1B
chr1:67134480:G:A	1	67134480	0	67134480	0.0034881	IL1B
chr1:67158621:C:T	1	67158621	0	67158621	0.00319627	IL1B
chr1:67159626:T:A	1	67159626	0	67159626	0.00319627	IL1B
chr1:67186329:A:G	1	67186329	0	67186329	0.00873915	IL1B
chr1:67606778:A:G	1	67606778	0	67606778	0.00793984	IL1B
chr1:67951707:C:A	1	67951707	0	67951707	0.00570533	IL1B
chr1:68040610:G:A	1	68040610	0	68040610	0.00498019	IL1B
chr1:68117899:G:A	1	68117899	0	68117899	0.00822404	IL1B
chr1:68118600:T:G	1	68118600	0	68118600	0.00822404	IL1B
chr1:68119458:G:A	1	68119458	0	68119458	0.00822404	IL1B
chr1:68123838:G:A	1	68123838	0	68123838	0.00822404	IL1B
chr1:68125918:C:T	1	68125918	0	68125918	0.00822404	IL1B
chr1:68133994:C:T	1	68133994	0	68133994	0.00452475	IL1B
chr1:68134577:C:A	1	68134577	0	68134577	0.00452475	IL1B
chr1:68135562:A:G	1	68135562	0	68135562	0.0020853	IL1B
chr1:68136203:G:A	1	68136203	0	68136203	0.0020853	IL1B
chr1:68138570:C:A	1	68138570	0	68138570	0.00146359	IL1B
chr1:68142712:G:A	1	68142712	0	68142712	0.0020853	IL1B
chr1:68142830:G:A	1	68142830	0	68142830	0.00822404	IL1B
chr1:68159672:T:A	1	68159672	0	68159672	0.00868285	IL1B
chr1:68160581:C:T	1	68160581	0	68160581	0.00868285	IL1B
chr1:68161586:C:T	1	68161586	0	68161586	0.00868285	IL1B
chr1:68194409:T:G	1	68194409	0	68194409	0.00660092	IL1B
chr1:68195357:T:A	1	68195357	0	68195357	0.00660092	IL1B
chr1:68195931:G:A	1	68195931	0	68195931	0.00660092	IL1B
chr1:68400794:A:C	1	68400794	0	68400794	0.00819759	IL1B
chr1:68405913:T:G	1	68405913	0	68405913	0.00819759	IL1B
chr1:68409702:T:C	1	68409702	0	68409702	0.00327731	IL1B
chr1:68410998:C:T	1	68410998	0	68410998	0.00614137	IL1B
chr1:68411438:C:T	1	68411438	0	68411438	0.00353196	IL1B
chr1:68412963:C:T	1	68412963	0	68412963	0.00353196	IL1B
chr1:68414449:T:G	1	68414449	0	68414449	0.00614137	IL1B
chr1:68418414:G:A	1	68418414	0	68418414	0.0058576	IL1B
chr1:68419039:T:C	1	68419039	0	68419039	0.00280338	IL1B
chr1:68427665:T:A	1	68427665	0	68427665	0.00614137	IL1B
chr1:68428071:G:A	1	68428071	0	68428071	0.00353196	IL1B
chr1:68428588:C:T	1	68428588	0	68428588	0.00614137	IL1B
chr1:68432081:G:A	1	68432081	0	68432081	0.00614137	IL1B
chr1:68435749:T:G	1	68435749	0	68435749	0.00280338	IL1B
chr1:68436309:T:C	1	68436309	0	68436309	0.0058576	IL1B
chr1:68436702:G:A	1	68436702	0	68436702	0.0058576	IL1B
chr1:68438259:C:T	1	68438259	0	68438259	0.0058576	IL1B
chr1:68438830:A:G	1	68438830	0	68438830	0.0058576	IL1B
chr1:68703047:A:T	1	68703047	0	68703047	0.00285286	IL1B
chr1:68703054:A:T	1	68703054	0	68703054	0.00285286	IL1B
chr1:68775214:A:T	1	68775214	0	68775214	0.00259123	IL1B
chr1:68782358:A:T	1	68782358	0	68782358	0.00259123	IL1B
chr1:68782764:A:C	1	68782764	0	68782764	0.00757079	IL1B
chr1:68783820:G:C	1	68783820	0	68783820	0.00259123	IL1B
chr1:68786463:G:A	1	68786463	0	68786463	0.00757079	IL1B
chr1:69131755:T:G	1	69131755	0	69131755	0.00408875	IL1B
chr1:69161650:T:C	1	69161650	0	69161650	0.00915063	IL1B
chr1:69166439:G:T	1	69166439	0	69166439	0.00915063	IL1B
chr1:69234728:C:T	1	69234728	0	69234728	0.00152254	IL1B
chr1:69235137:T:C	1	69235137	0	69235137	0.00152254	IL1B
chr1:69236035:C:T	1	69236035	0	69236035	0.00152254	IL1B
chr1:69237838:G:A	1	69237838	0	69237838	0.00152254	IL1B
chr1:69239216:C:T	1	69239216	0	69239216	0.00152254	IL1B
chr1:69239520:G:T	1	69239520	0	69239520	0.00152254	IL1B
chr1:69240173:A:G	1	69240173	0	69240173	0.00152254	IL1B
chr1:69240175:A:G	1	69240175	0	69240175	0.00152254	IL1B
chr1:69241250:T:C	1	69241250	0	69241250	0.00152254	IL1B
chr1:69242213:G:A	1	69242213	0	69242213	0.00152254	IL1B
chr1:69438126:T:C	1	69438126	0	69438126	0.00890774	IL1B
chr1:69449913:C:A	1	69449913	0	69449913	0.00636284	IL1B
chr1:69461460:T:A	1	69461460	0	69461460	0.00647411	IL1B
chr1:69778568:G:A	1	69778568	0	69778568	0.00862853	IL1B
chr1:69806313:C:T	1	69806313	0	69806313	0.00487282	IL1B
chr1:70267432:C:T	1	70267432	0	70267432	0.00796673	IL1B
chr1:70506911:C:A	1	70506911	0	70506911	0.0099003	IL1B
chr1:70749338:C:T	1	70749338	0	70749338	0.00713492	IL1B
chr1:70980451:C:T	1	70980451	0	70980451	0.00790979	IL1B
chr1:70982680:T:C	1	70982680	0	70982680	0.00195892	IL1B
chr1:70988941:C:T	1	70988941	0	70988941	0.00195892	IL1B
chr1:71000950:G:A	1	71000950	0	71000950	0.00296518	IL1B
chr1:71005454:T:C	1	71005454	0	71005454	0.00296518	IL1B
chr1:71015256:T:C	1	71015256	0	71015256	0.00728194	IL1B
chr1:71399445:A:G	1	71399445	0	71399445	0.000565125	IL1B
chr1:71402301:T:G	1	71402301	0	71402301	0.000565125	IL1B
chr1:71421402:C:T	1	71421402	0	71421402	0.000565125	IL1B
chr1:71421575:A:C	1	71421575	0	71421575	6.35552e-05	IL1B
chr1:71426650:C:T	1	71426650	0	71426650	0.000565125	IL1B
chr1:71436335:T:C	1	71436335	0	71436335	0.000285667	IL1B
chr1:71452897:A:T	1	71452897	0	71452897	0.00432017	IL1B
chr1:71575168:C:T	1	71575168	0	71575168	0.00794346	IL1B
chr1:71594275:C:T	1	71594275	0	71594275	0.00794346	IL1B
chr1:71599595:T:C	1	71599595	0	71599595	0.00794346	IL1B
chr1:71613476:G:A	1	71613476	0	71613476	0.00794346	IL1B
chr1:71822183:G:T	1	71822183	0	71822183	0.0048018	IL1B
chr1:71823988:G:A	1	71823988	0	71823988	0.00882918	IL1B
chr1:71824420:A:T	1	71824420	0	71824420	0.00817644	IL1B
chr1:71825513:G:A	1	71825513	0	71825513	0.00851074	IL1B
chr1:71827950:G:A	1	71827950	0	71827950	0.00817644	IL1B
chr1:71829750:C:G	1	71829750	0	71829750	0.00823289	IL1B
chr1:71833661:C:T	1	71833661	0	71833661	0.00270877	IL1B
chr1:71834819:C:T	1	71834819	0	71834819	0.00929297	IL1B
chr1:71835770:T:G	1	71835770	0	71835770	0.00784138	IL1B
chr1:71837018:T:A	1	71837018	0	71837018	0.00929297	IL1B
chr1:71837641:G:A	1	71837641	0	71837641	0.00666502	IL1B
chr1:71838048:G:A	1	71838048	0	71838048	0.00666502	IL1B
chr1:71840534:G:A	1	71840534	0	71840534	0.00929297	IL1B
chr1:71842117:G:A	1	71842117	0	71842117	0.00929297	IL1B
chr1:71843077:C:G	1	71843077	0	71843077	0.00694252	IL1B
chr1:71846960:C:T	1	71846960	0	71846960	0.00969505	IL1B
chr1:71853133:T:A	1	71853133	0	71853133	0.00585792	IL1B
chr1:72149965:T:C	1	72149965	0	72149965	0.0088178	IL1B
chr1:72155567:T:C	1	72155567	0	72155567	0.000459151	IL1B
chr1:72171923:C:G	1	72171923	0	72171923	0.00399725	IL1B
chr1:72174796:A:G	1	72174796	0	72174796	0.000153554	IL1B
chr1:72211971:G:A	1	72211971	0	72211971	0.00399725	IL1B
chr1:72212898:A:G	1	72212898	0	72212898	0.000153554	IL1B
chr1:72219527:T:C	1	72219527	0	72219527	0.00399725	IL1B
chr1:72235719:G:A	1	72235719	0	72235719	0.00430705	IL1B
chr1:72236282:A:G	1	72236282	0	72236282	0.00960373	IL1B
chr1:72236308:C:G	1	72236308	0	72236308	0.00960373	IL1B
chr1:72236630:T:C	1	72236630	0	72236630	0.00960373	IL1B
chr1:72237214:C:T	1	72237214	0	72237214	0.00430705	IL1B
chr1:72239679:G:A	1	72239679	0	72239679	0.00430705	IL1B
chr1:72241625:C:T	1	72241625	0	72241625	0.00430705	IL1B
chr1:72241669:C:T	1	72241669	0	72241669	0.00430705	IL1B
chr1:72247354:C:T	1	72247354	0	72247354	0.0082474	IL1B
chr1:72248320:T:C	1	72248320	0	72248320	0.00628903	IL1B
chr1:72248537:C:T	1	72248537	0	72248537	0.0082474	IL1B
chr1:72249975:G:C	1	72249975	0	72249975	0.00287691	IL1B
chr1:72251846:T:G	1	72251846	0	72251846	0.00741657	IL1B
chr1:72255165:T:A	1	72255165	0	72255165	0.00741657	IL1B
chr1:72255897:A:G	1	72255897	0	72255897	0.00741657	IL1B
chr1:72257796:C:T	1	72257796	0	72257796	0.00741657	IL1B
chr1:72264031:A:T	1	72264031	0	72264031	0.00741657	IL1B
chr1:72264185:T:C	1	72264185	0	72264185	0.00741657	IL1B
chr1:72265637:C:T	1	72265637	0	72265637	0.00741657	IL1B
chr1:72273662:C:T	1	72273662	0	72273662	0.00654303	IL1B
chr1:72276054:G:A	1	72276054	0	72276054	0.00654303	IL1B
chr1:72749801:T:C	1	72749801	0	72749801	0.00704015	IL1B
chr1:73136562:T:G	1	73136562	0	73136562	0.0082335	IL1B
chr1:73200931:A:G	1	73200931	0	73200931	0.00427057	IL1B
chr1:73201246:A:G	1	73201246	0	73201246	0.00484769	IL1B
chr1:73204162:G:A	1	73204162	0	73204162	0.00484769	IL1B
chr1:73208443:A:G	1	73208443	0	73208443	0.00725042	IL1B
chr1:73215091:G:A	1	73215091	0	73215091	0.00484769	IL1B
chr1:73218366:A:C	1	73218366	0	73218366	0.00257074	IL1B
chr1:73218590:G:A	1	73218590	0	73218590	0.00484769	IL1B
chr1:73220322:G:A	1	73220322	0	73220322	0.00484769	IL1B
chr1:73220797:C:T	1	73220797	0	73220797	0.00484769	IL1B
chr1:73228917:T:C	1	73228917	0	73228917	0.00478839	IL1B
chr1:73235007:T:G	1	73235007	0	73235007	0.00478839	IL1B
chr1:73239701:T:G	1	73239701	0	73239701	0.00478839	IL1B
chr1:73240766:A:G	1	73240766	0	73240766	0.00478839	IL1B
chr1:73242954:A:G	1	73242954	0	73242954	0.00365616	IL1B
chr1:73243708:C:T	1	73243708	0	73243708	0.00478839	IL1B
chr1:73245810:A:G	1	73245810	0	73245810	0.00478839	IL1B
chr1:73270001:A:G	1	73270001	0	73270001	0.00415	IL1B
chr1:73279375:C:T	1	73279375	0	73279375	0.00643499	IL1B
chr1:73290086:G:C	1	73290086	0	73290086	0.00415	IL1B
chr1:73297981:C:T	1	73297981	0	73297981	0.00350334	IL1B
chr1:73305977:C:T	1	73305977	0	73305977	0.00415	IL1B
chr1:73306209:C:T	1	73306209	0	73306209	0.00415	IL1B
chr1:73310246:A:T	1	73310246	0	73310246	0.00415	IL1B
chr1:73338744:C:T	1	73338744	0	73338744	0.00415	IL1B
chr1:73340527:C:T	1	73340527	0	73340527	0.00415	IL1B
chr1:73344434:C:G	1	73344434	0	73344434	0.00415	IL1B
chr1:73349706:G:A	1	73349706	0	73349706	0.00415	IL1B
chr1:73364204:A:G	1	73364204	0	73364204	0.00415	IL1B
chr1:73368096:T:A	1	73368096	0	73368096	0.00415	IL1B
chr1:73391473:A:G	1	73391473	0	73391473	0.0023134	IL1B
chr1:73395523:G:T	1	73395523	0	73395523	0.0023134	IL1B
chr1:73399137:T:C	1	73399137	0	73399137	0.0023134	IL1B
chr1:73415832:T:G	1	73415832	0	73415832	0.0023134	IL1B
chr1:73422315:G:A	1	73422315	0	73422315	0.0023134	IL1B
chr1:73434404:G:A	1	73434404	0	73434404	0.0023134	IL1B
chr1:73437751:A:C	1	73437751	0	73437751	0.0023134	IL1B
chr1:73444096:G:C	1	73444096	0	73444096	0.0023134	IL1B
chr1:73446887:C:A	1	73446887	0	73446887	0.0023134	IL1B
chr1:73464722:C:A	1	73464722	0	73464722	0.00711964	IL1B
chr1:73464810:A:G	1	73464810	0	73464810	0.00711964	IL1B
chr1:73465305:T:C	1	73465305	0	73465305	0.00711964	IL1B
chr1:73667358:A:G	1	73667358	0	73667358	0.0067127	IL1B
chr1:73668919:T:A	1	73668919	0	73668919	0.00318604	IL1B
chr1:73800098:A:G	1	73800098	0	73800098	0.00161607	IL1B
chr1:73811805:G:T	1	73811805	0	73811805	0.00366099	IL1B
chr1:73816243:G:T	1	73816243	0	73816243	0.00366099	IL1B
chr1:73858078:T:C	1	73858078	0	73858078	0.00762197	IL1B
chr1:74392171:A:G	1	74392171	0	74392171	0.0078466	IL1B
chr1:74667458:A:G	1	74667458	0	74667458	0.00595939	IL1B
chr1:75533479:C:T	1	75533479	0	75533479	0.00491015	IL1B
chr1:75547925:T:C	1	75547925	0	75547925	0.00869711	IL1B
chr1:76199813:T:C	1	76199813	0	76199813	0.00807376	IL1B
chr1:76238517:T:A	1	76238517	0	76238517	0.00561165	IL1B
chr1:76248334:C:T	1	76248334	0	76248334	0.00146892	IL1B
chr1:76252281:T:G	1	76252281	0	76252281	0.00673141	IL1B
chr1:76376762:T:C	1	76376762	0	76376762	0.00996355	IL1B
chr1:76383303:C:T	1	76383303	0	76383303	0.00996355	IL1B
chr1:76386772:A:T	1	76386772	0	76386772	0.00861474	IL1B
chr1:76393355:T:C	1	76393355	0	76393355	0.00516942	IL1B
chr1:76433779:T:C	1	76433779	0	76433779	0.00800857	IL1B
chr1:76436280:T:C	1	76436280	0	76436280	0.00706066	IL1B
chr1:77187104:A:G	1	77187104	0	77187104	0.0078235	IL1B
chr1:77398641:C:T	1	77398641	0	77398641	0.00439928	IL1B
chr1:77412916:G:A	1	77412916	0	77412916	0.00982748	IL1B
chr1:78874498:G:A	1	78874498	0	78874498	0.00432894	IL1B
chr1:78874692:C:T	1	78874692	0	78874692	0.00432894	IL1B
chr1:78875111:C:A	1	78875111	0	78875111	0.00432894	IL1B
chr1:78875220:A:G	1	78875220	0	78875220	0.00432894	IL1B
chr1:78875639:C:G	1	78875639	0	78875639	0.00432894	IL1B
chr1:78877936:A:T	1	78877936	0	78877936	0.00432894	IL1B
chr1:78883129:A:G	1	78883129	0	78883129	0.00432894	IL1B
chr1:78884112:A:G	1	78884112	0	78884112	0.00339263	IL1B
chr1:78898156:T:A	1	78898156	0	78898156	0.00923083	IL1B
chr1:79053362:C:A	1	79053362	0	79053362	0.0026788	IL1B
chr1:79432891:A:G	1	79432891	0	79432891	0.00943415	IL1B
chr1:79439332:G:C	1	79439332	0	79439332	0.00943415	IL1B
chr1:79696570:T:C	1	79696570	0	79696570	0.00340944	IL1B
chr1:79889991:C:T	1	79889991	0	79889991	0.00476034	IL1B
chr1:79910754:A:G	1	79910754	0	79910754	0.00377814	IL1B
chr1:80694711:C:T	1	80694711	0	80694711	0.00406835	IL1B
chr1:80695652:C:T	1	80695652	0	80695652	0.00312335	IL1B
chr1:80696196:G:A	1	80696196	0	80696196	0.00312335	IL1B
chr1:80696419:A:G	1	80696419	0	80696419	0.00312335	IL1B
chr1:80696873:G:T	1	80696873	0	80696873	0.00312335	IL1B
chr1:80697268:C:T	1	80697268	0	80697268	0.00312335	IL1B
chr1:80697357:T:C	1	80697357	0	80697357	0.00312335	IL1B
chr1:80698090:A:G	1	80698090	0	80698090	0.00312335	IL1B
chr1:80698092:A:G	1	80698092	0	80698092	0.00312335	IL1B
chr1:80698489:G:A	1	80698489	0	80698489	0.00312335	IL1B
chr1:80698716:G:A	1	80698716	0	80698716	0.00922588	IL1B
chr1:80698932:T:A	1	80698932	0	80698932	0.00312335	IL1B
chr1:80699358:T:A	1	80699358	0	80699358	0.00312335	IL1B
chr1:80699672:C:T	1	80699672	0	80699672	0.00312335	IL1B
chr1:80699779:A:C	1	80699779	0	80699779	0.00312335	IL1B
chr1:80699953:A:T	1	80699953	0	80699953	0.00312335	IL1B
chr1:80700565:T:C	1	80700565	0	80700565	0.00312335	IL1B
chr1:80701147:A:G	1	80701147	0	80701147	0.00312335	IL1B
chr1:80701529:T:C	1	80701529	0	80701529	0.00312335	IL1B
chr1:80701575:T:C	1	80701575	0	80701575	0.00312335	IL1B
chr1:80701656:C:A	1	80701656	0	80701656	0.00312335	IL1B
chr1:80701664:A:C	1	80701664	0	80701664	0.00312335	IL1B
chr1:80702750:G:A	1	80702750	0	80702750	0.00312335	IL1B
chr1:80703442:G:A	1	80703442	0	80703442	0.00498555	IL1B
chr1:80705211:G:C	1	80705211	0	80705211	0.00312335	IL1B
chr1:80705327:G:A	1	80705327	0	80705327	0.00403629	IL1B
chr1:80706012:T:C	1	80706012	0	80706012	0.00174252	IL1B
chr1:80706503:A:G	1	80706503	0	80706503	0.00174252	IL1B
chr1:80706796:C:T	1	80706796	0	80706796	0.00594845	IL1B
chr1:80707568:T:C	1	80707568	0	80707568	0.00262452	IL1B
chr1:80707826:T:C	1	80707826	0	80707826	0.00174252	IL1B
chr1:80708239:T:A	1	80708239	0	80708239	0.00922588	IL1B
chr1:80708873:A:C	1	80708873	0	80708873	0.00174252	IL1B
[truncated: 282,137+ more rows]

## Sheet: Fig. 2A
FULL_NAME	NGENES	P	PATHWAY	plotname	Padjust	-log10(P)
REACTOME_ANDROGEN_BIOSYNTHESIS	11	2.2532e-05	REACTOME	Androgen Biosynthesis	0.0424728	4.6472
KEGG_ALPHA_LINOLENIC_ACID_METABOLISM	19	2.4578e-05	KEGG	Alpha Linolenic Acid Metabolism	0.0463295	4.60945

## Sheet: Fig. 2C
DOSE	DONOR	CONDITION	ADJCONC	donor_adjustment	ADJCONC_donorAdj	CYTOKINE
0	1	MTB	304.26	-198.687	502.947	IL1B
0	1	MTB	341.28	-198.687	539.967	IL1B
0	1	MTB	286.5	-198.687	485.187	IL1B
0.1	1	MTB	297.06	-198.687	495.747	IL1B
0.1	1	MTB	332.58	-198.687	531.267	IL1B
0.1	1	MTB	332.26	-198.687	530.947	IL1B
1	1	MTB	224.1	-198.687	422.787	IL1B
1	1	MTB	271.17	-198.687	469.857	IL1B
1	1	MTB	291.25	-198.687	489.937	IL1B
10	1	MTB	105.93	-198.687	304.617	IL1B
10	1	MTB	147.27	-198.687	345.957	IL1B
10	1	MTB	145.47	-198.687	344.157	IL1B
0	2	MTB	604.84	54.812	550.028	IL1B
0	2	MTB	583.94	54.812	529.128	IL1B
0	2	MTB	650.08	54.812	595.268	IL1B
0.1	2	MTB	576.91	54.812	522.098	IL1B
0.1	2	MTB	578.48	54.812	523.668	IL1B
0.1	2	MTB	523.23	54.812	468.418	IL1B
1	2	MTB	571.76	54.812	516.948	IL1B
1	2	MTB	570.13	54.812	515.318	IL1B
1	2	MTB	506.96	54.812	452.148	IL1B
10	2	MTB	352.22	54.812	297.408	IL1B
10	2	MTB	349.2	54.812	294.388	IL1B
10	2	MTB	297.67	54.812	242.858	IL1B
0	3	MTB	738.6	143.875	594.725	IL1B
0	3	MTB	727	143.875	583.125	IL1B
0	3	MTB	773.86	143.875	629.985	IL1B
0.1	3	MTB	628.82	143.875	484.945	IL1B
0.1	3	MTB	835.53	143.875	691.655	IL1B
0.1	3	MTB	777.67	143.875	633.795	IL1B
1	3	MTB	599.99	143.875	456.115	IL1B
1	3	MTB	760.18	143.875	616.305	IL1B
1	3	MTB	623.52	143.875	479.645	IL1B
10	3	MTB	230	143.875	86.1251	IL1B
10	3	MTB	320.49	143.875	176.615	IL1B
10	3	MTB	234.08	143.875	90.2051	IL1B
0	1	MTB	2601.54	-1551.36	4152.9	IL6
0	1	MTB	3021.22	-1551.36	4572.58	IL6
0	1	MTB	2722.26	-1551.36	4273.62	IL6
0.1	1	MTB	2496.24	-1551.36	4047.6	IL6
0.1	1	MTB	3267.96	-1551.36	4819.32	IL6
0.1	1	MTB	3160.1	-1551.36	4711.46	IL6
1	1	MTB	2324.02	-1551.36	3875.38	IL6
1	1	MTB	2784.2	-1551.36	4335.56	IL6
1	1	MTB	3328.66	-1551.36	4880.02	IL6
10	1	MTB	1882.6	-1551.36	3433.96	IL6
10	1	MTB	2513.22	-1551.36	4064.58	IL6
10	1	MTB	2626.16	-1551.36	4177.52	IL6
0	2	MTB	5555.16	1037.7	4517.46	IL6
0	2	MTB	5931.48	1037.7	4893.78	IL6
0	2	MTB	6389.48	1037.7	5351.78	IL6
0.1	2	MTB	5415.96	1037.7	4378.26	IL6
0.1	2	MTB	6110.06	1037.7	5072.36	IL6
0.1	2	MTB	5477.24	1037.7	4439.54	IL6
1	2	MTB	5426.14	1037.7	4388.44	IL6
1	2	MTB	5509	1037.7	4471.3	IL6
1	2	MTB	5689.04	1037.7	4651.34	IL6
10	2	MTB	4372.2	1037.7	3334.5	IL6
10	2	MTB	4725.82	1037.7	3688.12	IL6
10	2	MTB	3638.88	1037.7	2601.18	IL6
0	3	MTB	5312.84	513.663	4799.18	IL6
0	3	MTB	4858.82	513.663	4345.16	IL6
0	3	MTB	5162.28	513.663	4648.62	IL6
0.1	3	MTB	4417.28	513.663	3903.62	IL6
0.1	3	MTB	5397.08	513.663	4883.42	IL6
0.1	3	MTB	6172.46	513.663	5658.8	IL6
1	3	MTB	4038.16	513.663	3524.5	IL6
1	3	MTB	5305.18	513.663	4791.52	IL6
1	3	MTB	6433.7	513.663	5920.04	IL6
10	3	MTB	2942.52	513.663	2428.86	IL6
10	3	MTB	3781.72	513.663	3268.06	IL6
10	3	MTB	4040.22	513.663	3526.56	IL6
0	1	MTB	1178.57	-642.492	1821.06	TNF
0	1	MTB	1670.76	-642.492	2313.25	TNF
0	1	MTB	1257.83	-642.492	1900.32	TNF
0.1	1	MTB	1034.55	-642.492	1677.04	TNF
0.1	1	MTB	1531.92	-642.492	2174.41	TNF
0.1	1	MTB	1237.24	-642.492	1879.73	TNF
1	1	MTB	1018.75	-642.492	1661.24	TNF
1	1	MTB	1111.18	-642.492	1753.67	TNF
1	1	MTB	1320.95	-642.492	1963.44	TNF
10	1	MTB	870.73	-642.492	1513.22	TNF
10	1	MTB	1359.92	-642.492	2002.41	TNF
10	1	MTB	1319.89	-642.492	1962.38	TNF
0	2	MTB	2057.82	402.188	1655.63	TNF
0	2	MTB	2443.17	402.188	2040.98	TNF
0	2	MTB	2067.53	402.188	1665.34	TNF
0.1	2	MTB	2121.93	402.188	1719.74	TNF
0.1	2	MTB	2396.51	402.188	1994.32	TNF
0.1	2	MTB	2485.56	402.188	2083.37	TNF
1	2	MTB	2234.13	402.188	1831.94	TNF
1	2	MTB	2342.32	402.188	1940.13	TNF
1	2	MTB	2469.69	402.188	2067.5	TNF
10	2	MTB	2184.09	402.188	1781.9	TNF
10	2	MTB	2422.21	402.188	2020.02	TNF
10	2	MTB	2438.76	402.188	2036.57	TNF
0	3	MTB	2040.93	240.304	1800.63	TNF
0	3	MTB	1850.95	240.304	1610.65	TNF
0	3	MTB	1775.49	240.304	1535.19	TNF
0.1	3	MTB	1716.17	240.304	1475.87	TNF
0.1	3	MTB	2115.8	240.304	1875.5	TNF
0.1	3	MTB	2428.09	240.304	2187.79	TNF
1	3	MTB	1826.37	240.304	1586.07	TNF
1	3	MTB	2643.69	240.304	2403.39	TNF
1	3	MTB	2394.68	240.304	2154.38	TNF
10	3	MTB	1958.45	240.304	1718.15	TNF
10	3	MTB	2672.85	240.304	2432.55	TNF
10	3	MTB	2264.29	240.304	2023.99	TNF

## Sheet: Fig. 2D
DOSE	DONOR	CONDITION	ADJCONC	donor_adjustment	ADJCONC_donorAdj	CYTOKINE
0	1	TB WCL	37.885	-10.6526	48.5376	IL1B
0	1	TB WCL	45.35	-10.6526	56.0026	IL1B
0	1	TB WCL	38.735	-10.6526	49.3876	IL1B
0.1	1	TB WCL	25.16	-10.6526	35.8126	IL1B
0.1	1	TB WCL	24	-10.6526	34.6526	IL1B
0.1	1	TB WCL	21.28	-10.6526	31.9326	IL1B
1	1	TB WCL	29.6	-10.6526	40.2526	IL1B
1	1	TB WCL	27.47	-10.6526	38.1226	IL1B
1	1	TB WCL	39.845	-10.6526	50.4976	IL1B
10	1	TB WCL	20.51	-10.6526	31.1626	IL1B
10	1	TB WCL	20.715	-10.6526	31.3676	IL1B
10	1	TB WCL	25.31	-10.6526	35.9626	IL1B
0	2	TB WCL	39.77	3.94418	35.8258	IL1B
0	2	TB WCL	44.445	3.94418	40.5008	IL1B
0	2	TB WCL	24.26	3.94418	20.3158	IL1B
0.1	2	TB WCL	44.06	3.94418	40.1158	IL1B
0.1	2	TB WCL	31.525	3.94418	27.5808	IL1B
0.1	2	TB WCL	50.57	3.94418	46.6258	IL1B
1	2	TB WCL	44.81	3.94418	40.8658	IL1B
1	2	TB WCL	53.38	3.94418	49.4358	IL1B
1	2	TB WCL	43.8	3.94418	39.8558	IL1B
10	2	TB WCL	57.115	3.94418	53.1708	IL1B
10	2	TB WCL	53.38	3.94418	49.4358	IL1B
10	2	TB WCL	55.625	3.94418	51.6808	IL1B
0	3	TB WCL	54.92	6.70841	48.2116	IL1B
0	3	TB WCL	42.945	6.70841	36.2366	IL1B
0	3	TB WCL	46.49	6.70841	39.7816	IL1B
0.1	3	TB WCL	33.095	6.70841	26.3866	IL1B
0.1	3	TB WCL	42.48	6.70841	35.7716	IL1B
0.1	3	TB WCL	47.165	6.70841	40.4566	IL1B
1	3	TB WCL	46.725	6.70841	40.0166	IL1B
1	3	TB WCL	49.66	6.70841	42.9516	IL1B
1	3	TB WCL	51.19	6.70841	44.4816	IL1B
10	3	TB WCL	41.705	6.70841	34.9966	IL1B
10	3	TB WCL	64.93	6.70841	58.2216	IL1B
10	3	TB WCL	56.825	6.70841	50.1166	IL1B
0	1	TBWCL	16138.4	-2156.43	18294.8	IL6
0	1	TBWCL	15602	-2156.43	17758.4	IL6
0	1	TBWCL	16967	-2156.43	19123.4	IL6
0.1	1	TBWCL	15343.3	-2156.43	17499.8	IL6
0.1	1	TBWCL	15770.4	-2156.43	17926.8	IL6
0.1	1	TBWCL	15097.9	-2156.43	17254.3	IL6
1	1	TBWCL	15704	-2156.43	17860.4	IL6
1	1	TBWCL	14971.9	-2156.43	17128.3	IL6
1	1	TBWCL	15106.4	-2156.43	17262.8	IL6
10	1	TBWCL	15900.5	-2156.43	18057	IL6
10	1	TBWCL	15405.6	-2156.43	17562	IL6
10	1	TBWCL	16772.3	-2156.43	18928.8	IL6
0	2	TBWCL	19309.8	1021.1	18288.7	IL6
0	2	TBWCL	18502.6	1021.1	17481.5	IL6
0	2	TBWCL	17747.6	1021.1	16726.5	IL6
0.1	2	TBWCL	18719.2	1021.1	17698.1	IL6
0.1	2	TBWCL	18547.5	1021.1	17526.4	IL6
0.1	2	TBWCL	17952.2	1021.1	16931.1	IL6
1	2	TBWCL	18039	1021.1	17017.9	IL6
1	2	TBWCL	18696	1021.1	17674.9	IL6
1	2	TBWCL	18787.7	1021.1	17766.6	IL6
10	2	TBWCL	22933.2	1021.1	21912.1	IL6
10	2	TBWCL	20245.3	1021.1	19224.2	IL6
10	2	TBWCL	18959.8	1021.1	17938.7	IL6
0	3	TBWCL	16895.1	1135.33	15759.8	IL6
0	3	TBWCL	19433.7	1135.33	18298.4	IL6
0	3	TBWCL	18262.6	1135.33	17127.2	IL6
0.1	3	TBWCL	17824.3	1135.33	16689	IL6
0.1	3	TBWCL	19954.6	1135.33	18819.2	IL6
0.1	3	TBWCL	19650.5	1135.33	18515.2	IL6
1	3	TBWCL	16999	1135.33	15863.7	IL6
1	3	TBWCL	20433.5	1135.33	19298.2	IL6
1	3	TBWCL	18784.1	1135.33	17648.8	IL6
10	3	TBWCL	16810.9	1135.33	15675.6	IL6
10	3	TBWCL	22207.3	1135.33	21072	IL6
10	3	TBWCL	22610.1	1135.33	21474.8	IL6
0	1	TB WCL	1798.43	-1147.83	2946.26	TNF
0	1	TB WCL	2226.74	-1147.83	3374.57	TNF
0	1	TB WCL	2174.07	-1147.83	3321.9	TNF
0.1	1	TB WCL	1840.92	-1147.83	2988.76	TNF
0.1	1	TB WCL	1956.54	-1147.83	3104.37	TNF
0.1	1	TB WCL	1713.2	-1147.83	2861.03	TNF
1	1	TB WCL	2042.58	-1147.83	3190.41	TNF
1	1	TB WCL	1864.98	-1147.83	3012.81	TNF
1	1	TB WCL	2269.22	-1147.83	3417.05	TNF
10	1	TB WCL	3086.99	-1147.83	4234.81	TNF
10	1	TB WCL	2943.97	-1147.83	4091.8	TNF
10	1	TB WCL	3232.54	-1147.83	4380.37	TNF
0	2	TB WCL	3203.14	764.066	2439.08	TNF
0	2	TB WCL	3996.35	764.066	3232.28	TNF
0	2	TB WCL	3125.98	764.066	2361.91	TNF
0.1	2	TB WCL	2921.96	764.066	2157.89	TNF
0.1	2	TB WCL	3100.47	764.066	2336.4	TNF
0.1	2	TB WCL	3335.22	764.066	2571.16	TNF
1	2	TB WCL	3731.82	764.066	2967.76	TNF
1	2	TB WCL	3363.55	764.066	2599.48	TNF
1	2	TB WCL	3882.05	764.066	3117.98	TNF
10	2	TB WCL	8328.03	764.066	7563.97	TNF
10	2	TB WCL	6036.14	764.066	5272.07	TNF
10	2	TB WCL	5967.73	764.066	5203.67	TNF
0	3	TB WCL	2813.11	383.763	2429.35	TNF
0	3	TB WCL	2642.72	383.763	2258.95	TNF
0	3	TB WCL	3478.4	383.763	3094.64	TNF
0.1	3	TB WCL	2579.32	383.763	2195.56	TNF
0.1	3	TB WCL	3469.14	383.763	3085.38	TNF
0.1	3	TB WCL	2924.66	383.763	2540.9	TNF
1	3	TB WCL	2785.99	383.763	2402.23	TNF
1	3	TB WCL	3747.5	383.763	3363.74	TNF
1	3	TB WCL	3276.85	383.763	2893.09	TNF
10	3	TB WCL	5027.11	383.763	4643.35	TNF
10	3	TB WCL	7018.18	383.763	6634.42	TNF
10	3	TB WCL	6486.89	383.763	6103.13	TNF

## Sheet: Fig. 3A
rsIDsel	chr	pos	Score.pval	neglogp	cohort	R2
chr9:4550348:G:A	9	4550348	0.850163	0.070498	Uganda	0.0578015
chr9:4550731:C:G	9	4550731	0.159429	0.797433	Uganda	4.93421e-05
chr9:4550752:A:C	9	4550752	0.113792	0.943889	Uganda	0.010046
chr9:4550911:A:G	9	4550911	0.737338	0.132333	Uganda	0.00563985
chr9:4551482:C:T	9	4551482	0.122632	0.911397	Uganda	0.00191057
chr9:4552165:T:G	9	4552165	0.911381	0.0403001	Uganda	0.0202247
chr9:4552509:G:C	9	4552509	0.177012	0.751997	Uganda	0.000170756
chr9:4552539:G:A	9	4552539	0.739657	0.13097	Uganda	0.000382968
chr9:4552653:A:G	9	4552653	0.122632	0.911397	Uganda	0.00170846
chr9:4552856:G:A	9	4552856	0.947906	0.0232349	Uganda	0.0538011
chr9:4552969:A:G	9	4552969	0.947906	0.0232349	Uganda	0.0538011
chr9:4553303:T:A	9	4553303	0.826845	0.0825759	Uganda	0.000748265
chr9:4553664:G:A	9	4553664	0.902635	0.0444878	Uganda	0.0592168
chr9:4554455:A:G	9	4554455	0.902635	0.0444878	Uganda	0.0592168
chr9:4555209:C:A	9	4555209	0.247376	0.606641	Uganda	0.00987654
chr9:4555305:A:G	9	4555305	0.545124	0.263505	Uganda	0.00753956
chr9:4555573:C:T	9	4555573	0.252725	0.597352	Uganda	0.0170534
chr9:4555923:T:A	9	4555923	0.252725	0.597352	Uganda	0.0183842
chr9:4556448:C:T	9	4556448	0.105326	0.977465	Uganda	0.00303749
chr9:4557165:T:C	9	4557165	0.0227859	1.64233	Uganda	0.192845
rs10974620	9	4557296	3.62578e-07	6.4406	Uganda	1
chr9:4557388:G:A	9	4557388	0.000286298	3.54318	Uganda	0.423811
chr9:4557622:C:A	9	4557622	6.46856e-06	5.18919	Uganda	0.603811
rs10815020	9	4557770	6.46856e-06	5.18919	Uganda	0.603811
chr9:4557813:G:C	9	4557813	6.46856e-06	5.18919	Uganda	0.603811
chr9:4558810:A:G	9	4558810	0.120316	0.919676	Uganda	0.0622454
chr9:4559024:G:A	9	4559024	1.13009e-05	4.94689	Uganda	0.558193
chr9:4559468:TG:T	9	4559468	1.13009e-05	4.94689	Uganda	0.558193
chr9:4559775:C:T	9	4559775	3.30144e-06	5.4813	Uganda	0.769575
chr9:4559892:C:T	9	4559892	3.30144e-06	5.4813	Uganda	0.785493
chr9:4559951:C:A	9	4559951	3.30144e-06	5.4813	Uganda	0.785493
chr9:4560135:T:C	9	4560135	3.30144e-06	5.4813	Uganda	0.785493
chr9:4560243:C:A	9	4560243	0.00232985	2.63267	Uganda	0.256633
chr9:4560348:C:T	9	4560348	3.96163e-06	5.40213	Uganda	0.902342
chr9:4560437:G:A	9	4560437	3.30144e-06	5.4813	Uganda	0.785493
chr9:4560454:C:T	9	4560454	3.96163e-06	5.40213	Uganda	0.918058
chr9:4560569:T:C	9	4560569	0.121302	0.916131	Uganda	0.0822003
chr9:4561035:T:C	9	4561035	0.344441	0.462885	Uganda	0.0031887
chr9:4561374:C:T	9	4561374	0.0033849	2.47045	Uganda	0.475934
chr9:4561426:T:C	9	4561426	0.806181	0.0935674	Uganda	0.0443282
chr9:4561596:G:A	9	4561596	6.22688e-06	5.20573	Uganda	0.790393
chr9:4561651:G:A	9	4561651	0.0013445	2.87144	Uganda	0.475934
chr9:4561769:T:C	9	4561769	0.00157246	2.80342	Uganda	0.587629
chr9:4561977:T:C	9	4561977	0.893318	0.048994	Uganda	0.000695805
chr9:4561988:G:A	9	4561988	0.0013445	2.87144	Uganda	0.556489
chr9:4562034:C:T	9	4562034	0.0013445	2.87144	Uganda	0.556489
chr9:4562278:T:C	9	4562278	0.893318	0.048994	Uganda	0.000695805
chr9:4562472:G:A	9	4562472	0.00157246	2.80342	Uganda	0.505614
chr9:4562549:G:A	9	4562549	0.00232985	2.63267	Uganda	0.256633
chr9:4562566:T:C	9	4562566	0.0559079	1.25253	Uganda	0.102908
chr9:4562663:T:C	9	4562663	0.00140442	2.8525	Uganda	0.363655
chr9:4562664:G:A	9	4562664	0.00232985	2.63267	Uganda	0.256633
chr9:4562992:T:G	9	4562992	6.46856e-06	5.18919	Uganda	0.603811
chr9:4563041:C:T	9	4563041	0.155545	0.808144	Uganda	0.0542904
chr9:4563095:A:G	9	4563095	0.724131	0.140183	Uganda	0.0474899
chr9:4563316:A:G	9	4563316	0.844727	0.0732834	Uganda	0.0850951
chr9:4563921:C:CTG	9	4563921	0.0161665	1.79138	Uganda	0.248761
chr9:4563968:A:G	9	4563968	0.167186	0.776801	Uganda	0.0564668
chr9:4564094:TAC:T	9	4564094	0.520561	0.283529	Uganda	0.0302439
chr9:4564432:G:A	9	4564432	0.22714	0.643707	Uganda	0.0515466
chr9:4565399:C:T	9	4565399	0.0847357	1.07193	Uganda	0.0918722
chr9:4565432:C:T	9	4565432	0.0843282	1.07403	Uganda	0.0918722
chr9:4565806:G:A	9	4565806	0.728944	0.137306	Uganda	0.0454898
chr9:4565834:A:G	9	4565834	0.00137693	2.86109	Uganda	0.456099
chr9:4566036:G:A	9	4566036	0.166228	0.779295	Uganda	0.0311229
chr9:4566698:A:T	9	4566698	0.00391017	2.4078	Uganda	0.357383
chr9:4566863:C:T	9	4566863	0.19372	0.712826	Uganda	0.0526725
chr9:4567353:C:G	9	4567353	0.727789	0.137995	Uganda	0.00738942
chr9:4568342:A:G	9	4568342	0.885226	0.0529457	Uganda	0.0524382
chr9:4568695:CAA:C	9	4568695	0.739984	0.130777	Uganda	0.0454898
chr9:4568716:A:G	9	4568716	0.218806	0.659941	Uganda	0.0656088
chr9:4569751:C:T	9	4569751	0.898983	0.0462485	Uganda	0.00603623
chr9:4569779:T:C	9	4569779	0.975273	0.0108739	Uganda	5.42396e-05
chr9:4570155:C:T	9	4570155	0.204491	0.689326	Uganda	0.03539
chr9:4550731:C:G	9	4550731	0.378648	0.421764	Seattle	0.000593654
chr9:4550752:A:C	9	4550752	0.418121	0.378698	Seattle	0.00139249
chr9:4551482:C:T	9	4551482	0.154853	0.810082	Seattle	0.0857472
chr9:4552509:G:C	9	4552509	0.4577	0.339419	Seattle	0.00413603
chr9:4552653:A:G	9	4552653	0.154853	0.810082	Seattle	0.0884269
chr9:4555209:C:A	9	4555209	0.696925	0.156814	Seattle	0.0247874
chr9:4555305:A:G	9	4555305	0.726871	0.138543	Seattle	0.0235807
chr9:4555573:C:T	9	4555573	0.38297	0.416835	Seattle	0.00232464
chr9:4555923:T:A	9	4555923	0.38297	0.416835	Seattle	0.00196861
chr9:4556448:C:T	9	4556448	0.524468	0.280281	Seattle	0.00509205
chr9:4557165:T:C	9	4557165	0.689679	0.161353	Seattle	0.109445
rs10974620	9	4557296	0.0172608	1.76294	Seattle	1
chr9:4557388:G:A	9	4557388	0.0172608	1.76294	Seattle	0.936171
rs10815020	9	4557770	0.00206627	2.68481	Seattle	0.839532
chr9:4557813:G:C	9	4557813	0.00259326	2.58615	Seattle	0.794903
chr9:4559024:G:A	9	4559024	0.00712114	2.14745	Seattle	0.69392
chr9:4559775:C:T	9	4559775	0.00712114	2.14745	Seattle	0.709171
chr9:4559892:C:T	9	4559892	0.00712114	2.14745	Seattle	0.701501
chr9:4559951:C:A	9	4559951	0.00712114	2.14745	Seattle	0.709171
chr9:4560135:T:C	9	4560135	0.00712114	2.14745	Seattle	0.709171
chr9:4560243:C:A	9	4560243	0.00796446	2.09884	Seattle	0.642425
chr9:4560348:C:T	9	4560348	0.00712114	2.14745	Seattle	0.709171
chr9:4560437:G:A	9	4560437	0.00712114	2.14745	Seattle	0.709171
chr9:4560454:C:T	9	4560454	0.00712114	2.14745	Seattle	0.709171
chr9:4560569:T:C	9	4560569	0.0516695	1.28677	Seattle	0.303667
chr9:4561374:C:T	9	4561374	0.00712114	2.14745	Seattle	0.673468
chr9:4561596:G:A	9	4561596	0.00712114	2.14745	Seattle	0.68367
chr9:4561651:G:A	9	4561651	0.00712114	2.14745	Seattle	0.673468
chr9:4561769:T:C	9	4561769	0.00712114	2.14745	Seattle	0.673468
chr9:4561988:G:A	9	4561988	0.00712114	2.14745	Seattle	0.673468
chr9:4562034:C:T	9	4562034	0.00712114	2.14745	Seattle	0.673468
chr9:4562472:G:A	9	4562472	0.00796446	2.09884	Seattle	0.635096
chr9:4562549:G:A	9	4562549	0.00712114	2.14745	Seattle	0.666042
chr9:4562663:T:C	9	4562663	0.00796446	2.09884	Seattle	0.645859
chr9:4562664:G:A	9	4562664	0.00796446	2.09884	Seattle	0.635096
chr9:4563316:A:G	9	4563316	0.76282	0.117578	Seattle	0.0501673
chr9:4564432:G:A	9	4564432	0.0838957	1.07626	Seattle	0.248807
chr9:4565399:C:T	9	4565399	0.846085	0.0725863	Seattle	0.0928155
chr9:4565432:C:T	9	4565432	0.846085	0.0725863	Seattle	0.0928155
chr9:4566863:C:T	9	4566863	0.0409921	1.3873	Seattle	0.281247
chr9:4567353:C:G	9	4567353	0.601218	0.220968	Seattle	0.0331913
chr9:4568342:A:G	9	4568342	0.398782	0.399264	Seattle	0.0375118

## Sheet: Fig. 3B
Genotype	TBminusMedia_IL1B	cohort	SNP
0	7.90381	Uganda	rs10974620
0	8.87025	Uganda	rs10974620
0	6.75873	Uganda	rs10974620
0	9.06353	Uganda	rs10974620
0	8.49681	Uganda	rs10974620
0	8.71926	Uganda	rs10974620
0	8.63325	Uganda	rs10974620
0	8.49346	Uganda	rs10974620
0	6.47458	Uganda	rs10974620
0	7.43017	Uganda	rs10974620
0	7.42451	Uganda	rs10974620
0	8.63813	Uganda	rs10974620
0	9.40446	Uganda	rs10974620
0	9.30013	Uganda	rs10974620
0	8.0161	Uganda	rs10974620
0	8.13203	Uganda	rs10974620
0	8.5688	Uganda	rs10974620
1	5.98165	Uganda	rs10974620
0	9.67891	Uganda	rs10974620
1	1.56662	Uganda	rs10974620
0	7.31998	Uganda	rs10974620
0	9.968	Uganda	rs10974620
1	7.19528	Uganda	rs10974620
1	8.47712	Uganda	rs10974620
0	8.3688	Uganda	rs10974620
0	5.24764	Uganda	rs10974620
0	7.36211	Uganda	rs10974620
1	8.14988	Uganda	rs10974620
0	8.33798	Uganda	rs10974620
0	8.10176	Uganda	rs10974620
1	3.71493	Uganda	rs10974620
1	8.86764	Uganda	rs10974620
0	5.77485	Uganda	rs10974620
0	8.89629	Uganda	rs10974620
0	6.95396	Uganda	rs10974620
0	8.0835	Uganda	rs10974620
0	2.12825	Uganda	rs10974620
0	6.0478	Uganda	rs10974620
1	7.03903	Uganda	rs10974620
0	6.95836	Uganda	rs10974620
1	7.46594	Uganda	rs10974620
0	8.61518	Uganda	rs10974620
1	6.78963	Uganda	rs10974620
0	8.35302	Uganda	rs10974620
1	7.67514	Uganda	rs10974620
0	6.91042	Uganda	rs10974620
0	8.76627	Uganda	rs10974620
0	7.79427	Uganda	rs10974620
0	8.89677	Uganda	rs10974620
0	8.03171	Uganda	rs10974620
0	7.19042	Uganda	rs10974620
0	9.66464	Uganda	rs10974620
1	5.21751	Uganda	rs10974620
0	7.47687	Uganda	rs10974620
0	8.41075	Uganda	rs10974620
0	9.55269	Uganda	rs10974620
0	6.70419	Uganda	rs10974620
0	9.42513	Uganda	rs10974620
0	8.82441	Uganda	rs10974620
0	8.79467	Uganda	rs10974620
1	2.33693	Uganda	rs10974620
0	9.03665	Uganda	rs10974620
0	8.88727	Uganda	rs10974620
1	7.18452	Uganda	rs10974620
1	2.22421	Uganda	rs10974620
0	6.42509	Uganda	rs10974620
1	5.19466	Uganda	rs10974620
0	9.17434	Uganda	rs10974620
0	8.14241	Uganda	rs10974620
0	8.81981	Uganda	rs10974620
0	7.94718	Uganda	rs10974620
0	6.61793	Uganda	rs10974620
0	8.69744	Uganda	rs10974620
1	8.18693	Uganda	rs10974620
0	5.39243	Uganda	rs10974620
0	8.83571	Uganda	rs10974620
0	6.94569	Uganda	rs10974620
0	6.9396	Uganda	rs10974620
0	10.8181	Uganda	rs10974620
1	3.91355	Uganda	rs10974620
0	9.29893	Uganda	rs10974620
0	8.62887	Uganda	rs10974620
1	1.69153	Uganda	rs10974620
1	3.17159	Uganda	rs10974620
0	8.46083	Uganda	rs10974620
0	8.13173	Uganda	rs10974620
1	7.4858	Uganda	rs10974620
0	9.19086	Uganda	rs10974620
0	7.89941	Uganda	rs10974620
0	6.5994	Uganda	rs10974620
0	7.2208	Uganda	rs10974620
0	8.24383	Uganda	rs10974620
0	7.65348	Uganda	rs10974620
0	8.57613	Uganda	rs10974620
0	6.03176	Uganda	rs10974620
1	7.60212	Uganda	rs10974620
1	6.40736	Uganda	rs10974620
0	6.95145	Uganda	rs10974620
0	7.49165	Uganda	rs10974620
0	6.46336	Uganda	rs10974620
2	5.54915	Seattle	rs10974620
1	7.83231	Seattle	rs10974620
1	7.76025	Seattle	rs10974620
1	6.86019	Seattle	rs10974620
0	5.10851	Seattle	rs10974620
0	8.69986	Seattle	rs10974620
1	7.02882	Seattle	rs10974620
1	6.61581	Seattle	rs10974620
0	6.61777	Seattle	rs10974620
0	7.55285	Seattle	rs10974620
1	6.64485	Seattle	rs10974620
0	6.55464	Seattle	rs10974620
0	7.58106	Seattle	rs10974620
0	9.16397	Seattle	rs10974620
1	6.66888	Seattle	rs10974620
1	7.44735	Seattle	rs10974620
1	6.72207	Seattle	rs10974620
0	8.09131	Seattle	rs10974620
0	7.12249	Seattle	rs10974620
0	7.65659	Seattle	rs10974620
0	5.97809	Seattle	rs10974620
0	6.65935	Seattle	rs10974620
1	7.96774	Seattle	rs10974620
1	6.96933	Seattle	rs10974620
1	9.10649	Seattle	rs10974620
1	6.31524	Seattle	rs10974620
1	6.64166	Seattle	rs10974620
1	5.88736	Seattle	rs10974620
1	6.87187	Seattle	rs10974620
0	8.81037	Seattle	rs10974620
0	9.75795	Seattle	rs10974620
0	9.36065	Seattle	rs10974620
1	7.99479	Seattle	rs10974620
1	6.13437	Seattle	rs10974620
1	8.62503	Seattle	rs10974620
1	6.38527	Seattle	rs10974620
0	9.26199	Seattle	rs10974620
0	6.65667	Seattle	rs10974620
0	8.85762	Seattle	rs10974620
1	7.13696	Seattle	rs10974620

## Sheet: Fig. 3C
variant.id	chr	pos	Score.pval	neglogp	cohort	R2
chr5:168957153:T:C	5	168957153	0.932999	0.0301188	Uganda	0.00482054
chr5:168957780:G:C	5	168957780	0.498555	0.302287	Uganda	0.000147654
chr5:168958258:T:C	5	168958258	0.508612	0.293613	Uganda	0.0147526
chr5:168959170:C:G	5	168959170	0.281872	0.549949	Uganda	0.00599403
chr5:168959189:A:G	5	168959189	0.929262	0.0318618	Uganda	0.000694097
chr5:168959217:T:G	5	168959217	0.957927	0.0186678	Uganda	0.00247167
chr5:168960227:G:C	5	168960227	0.421403	0.375302	Uganda	0.00729198
chr5:168960439:C:T	5	168960439	0.51716	0.286375	Uganda	0.00123146
chr5:168961039:A:C	5	168961039	0.989012	0.00479855	Uganda	0.000336922
chr5:168962779:C:CT	5	168962779	0.742359	0.129386	Uganda	0.000365082
chr5:168962926:G:A	5	168962926	0.0582801	1.23448	Uganda	0.000112915
chr5:168962933:C:A	5	168962933	0.405722	0.391772	Uganda	9.12859e-05
chr5:168962970:G:A	5	168962970	0.795028	0.0996177	Uganda	0.00601477
chr5:168963078:C:T	5	168963078	0.127188	0.895554	Uganda	0.000450304
chr5:168963092:A:G	5	168963092	0.897675	0.0468809	Uganda	7.7909e-06
chr5:168963275:A:G	5	168963275	0.897675	0.0468809	Uganda	1.20053e-07
chr5:168963469:A:G	5	168963469	0.897675	0.0468809	Uganda	1.20053e-07
chr5:168963850:A:T	5	168963850	0.897675	0.0468809	Uganda	1.20053e-07
chr5:168963982:A:C	5	168963982	0.897675	0.0468809	Uganda	1.20053e-07
chr5:168964420:A:C	5	168964420	0.741744	0.129746	Uganda	0.00416728
chr5:168964552:T:C	5	168964552	0.954386	0.0202761	Uganda	0.000598144
chr5:168964906:G:T	5	168964906	0.818452	0.0870068	Uganda	0.000112629
chr5:168964937:A:G	5	168964937	0.91773	0.0372851	Uganda	0.00899951
chr5:168965801:C:T	5	168965801	0.836815	0.0773704	Uganda	0.000156102
chr5:168966077:G:T	5	168966077	0.795028	0.0996177	Uganda	0.00643373
chr5:168966126:T:C	5	168966126	0.897675	0.0468809	Uganda	7.7909e-06
chr5:168966443:A:C	5	168966443	0.836815	0.0773704	Uganda	0.000156102
chr5:168966818:C:T	5	168966818	0.897675	0.0468809	Uganda	7.7909e-06
chr5:168967530:C:A	5	168967530	0.918719	0.0368173	Uganda	7.7909e-06
chr5:168967703:G:A	5	168967703	0.918719	0.0368173	Uganda	0.00063249
chr5:168968001:A:G	5	168968001	0.982935	0.00747525	Uganda	0.00158011
chr5:168968016:T:C	5	168968016	0.67752	0.169078	Uganda	0.0828102
chr5:168968066:T:C	5	168968066	0.982935	0.00747525	Uganda	0.00158011
chr5:168968187:C:A	5	168968187	0.858702	0.0661575	Uganda	0.0146213
chr5:168968223:G:A	5	168968223	0.0273289	1.56338	Uganda	0.251119
chr5:168968924:C:T	5	168968924	0.706228	0.151055	Uganda	0.00832572
chr5:168969214:A:G	5	168969214	0.982935	0.00747525	Uganda	0.00158011
chr5:168969420:A:G	5	168969420	0.982935	0.00747525	Uganda	0.00158011
chr5:168969807:C:A	5	168969807	0.918719	0.0368173	Uganda	3.56885e-05
chr5:168971056:T:C	5	168971056	0.918719	0.0368173	Uganda	0.00063249
chr5:168971536:C:T	5	168971536	0.562781	0.24966	Uganda	0.000759635
chr5:168971716:C:T	5	168971716	0.935809	0.0288128	Uganda	0.00778043
chr5:168972985:A:G	5	168972985	0.918719	0.0368173	Uganda	0.00063249
chr5:168973132:A:AT	5	168973132	0.226688	0.644572	Uganda	0.00996541
chr5:168973201:T:C	5	168973201	0.576287	0.239361	Uganda	0.00315979
chr5:168973281:C:G	5	168973281	0.918719	0.0368173	Uganda	0.00063249
chr5:168973307:G:A	5	168973307	0.818452	0.0870068	Uganda	0.000112629
chr5:168973333:T:C	5	168973333	0.267527	0.572632	Uganda	0.00187903
chr5:168973341:G:A	5	168973341	0.329089	0.482687	Uganda	0.00968026
chr5:168974075:T:C	5	168974075	0.00315318	2.50125	Uganda	0.225047
chr5:168975080:C:G	5	168975080	0.945282	0.0244387	Uganda	0.0120453
chr5:168975132:G:A	5	168975132	0.593729	0.226411	Uganda	0.00143881
chr5:168975463:A:C	5	168975463	0.200315	0.698288	Uganda	0.000195053
chr5:168976068:C:T	5	168976068	0.0521667	1.28261	Uganda	0.20179
chr5:168976105:T:C	5	168976105	0.895195	0.0480824	Uganda	0.00405516
chr5:168976397:A:G	5	168976397	0.895195	0.0480824	Uganda	0.00488924
chr5:168976844:C:T	5	168976844	0.895195	0.0480824	Uganda	0.00405516
chr5:168976902:T:G	5	168976902	0.462373	0.335007	Uganda	0.00669911
chr5:168977139:C:T	5	168977139	0.895195	0.0480824	Uganda	0.00405516
chr5:168977211:C:G	5	168977211	0.895195	0.0480824	Uganda	0.00405516
chr5:168977321:A:G	5	168977321	0.617682	0.209235	Uganda	0.00405516
chr5:168977878:G:C	5	168977878	0.078699	1.10403	Uganda	0.198475
chr5:168977882:T:G	5	168977882	0.0747554	1.12636	Uganda	0.000336821
chr5:168977898:A:G	5	168977898	0.895195	0.0480824	Uganda	0.0121759
chr5:168979856:G:A	5	168979856	0.934751	0.0293041	Uganda	0.00994299
chr5:168981208:T:G	5	168981208	0.577495	0.238452	Uganda	0.00684623
chr5:168981486:G:C	5	168981486	0.241149	0.617714	Uganda	0.0221248
rs79380271	5	168982091	8.73742e-06	5.05862	Uganda	1
chr5:168983162:T:C	5	168983162	4.28976e-05	4.36757	Uganda	0.69062
chr5:168983367:G:A	5	168983367	0.913539	0.039273	Uganda	0.000658181
chr5:168983622:G:C	5	168983622	0.000106648	3.97205	Uganda	0.299068
chr5:168984063:AT:A	5	168984063	0.381033	0.419037	Uganda	0.015596
chr5:168984369:T:C	5	168984369	4.27651e-05	4.36891	Uganda	0.522364
chr5:168984564:C:T	5	168984564	0.377084	0.423561	Uganda	0.0113841
chr5:168984835:G:A	5	168984835	4.27651e-05	4.36891	Uganda	0.477248
chr5:168984927:A:C	5	168984927	0.406862	0.390553	Uganda	0.0122538
chr5:168986206:A:G	5	168986206	0.000476921	3.32155	Uganda	0.18135
chr5:168987075:C:T	5	168987075	0.464931	0.332611	Uganda	0.00729622
chr5:168987870:G:C	5	168987870	0.557973	0.253387	Uganda	0.00796836
chr5:168990081:C:T	5	168990081	0.129456	0.887878	Uganda	0.000486308
rs62378623	5	168993948	0.000656963	3.18246	Uganda	0.250811
chr5:168996902:T:C	5	168996902	0.279307	0.553919	Uganda	0.0311171
chr5:169000438:G:A	5	169000438	0.687177	0.162932	Uganda	0.0202897
chr5:169000583:A:G	5	169000583	0.567351	0.246148	Uganda	0.00183509
chr5:169000936:C:A	5	169000936	0.743898	0.128487	Uganda	0.00822959
chr5:169001129:G:A	5	169001129	0.224655	0.648484	Uganda	0.00279327
chr5:169001130:T:C	5	169001130	0.224655	0.648484	Uganda	0.00279327
chr5:169002268:G:A	5	169002268	0.852028	0.069546	Uganda	0.00728741
chr5:169003322:T:C	5	169003322	0.218085	0.661374	Uganda	0.0051208
chr5:169003401:A:G	5	169003401	0.218085	0.661374	Uganda	0.0051208
chr5:169003427:T:G	5	169003427	0.218085	0.661374	Uganda	0.0094019
chr5:169003825:ATAAG:A	5	169003825	0.245423	0.610085	Uganda	0.00598017
chr5:169003862:G:A	5	169003862	0.284432	0.546021	Uganda	0.00753576
chr5:169003885:G:A	5	169003885	0.175572	0.755546	Uganda	0.00179408
chr5:169004038:C:T	5	169004038	0.279132	0.554191	Uganda	0.00776011
chr5:169005804:T:C	5	169005804	0.511612	0.291059	Uganda	0.0025532
chr5:169005854:A:G	5	169005854	0.190485	0.72014	Uganda	1.22025e-06
chr5:168957153:T:C	5	168957153	0.429893	0.36664	Seattle	0.023414
chr5:168958258:T:C	5	168958258	0.429893	0.36664	Seattle	0.0238673
chr5:168959170:C:G	5	168959170	0.773275	0.111666	Seattle	0.0304167
chr5:168959189:A:G	5	168959189	0.665527	0.176834	Seattle	0.0189837
chr5:168960439:C:T	5	168960439	0.245362	0.610193	Seattle	0.0186083
chr5:168962933:C:A	5	168962933	0.0829955	1.08095	Seattle	0.00289018
chr5:168964552:T:C	5	168964552	0.743756	0.128569	Seattle	0.0226032
chr5:168964937:A:G	5	168964937	0.276662	0.558051	Seattle	0.0292032
chr5:168968187:C:A	5	168968187	0.30744	0.51224	Seattle	0.0314467
chr5:168968924:C:T	5	168968924	0.39979	0.398168	Seattle	0.0242291
chr5:168971536:C:T	5	168971536	0.84599	0.0726348	Seattle	0.0180989
chr5:168973201:T:C	5	168973201	0.683095	0.165519	Seattle	0.0463053
chr5:168973333:T:C	5	168973333	0.413866	0.383141	Seattle	0.0407855
chr5:168975080:C:G	5	168975080	0.575449	0.239993	Seattle	0.0107213
chr5:168976068:C:T	5	168976068	0.0580505	1.23619	Seattle	0.524224
chr5:168977878:G:C	5	168977878	0.0403281	1.39439	Seattle	0.562407
chr5:168981486:G:C	5	168981486	0.982788	0.00754031	Seattle	0.0833739
rs79380271	5	168982091	0.0248165	1.60526	Seattle	1
chr5:168983162:T:C	5	168983162	0.0248165	1.60526	Seattle	1
chr5:168983622:G:C	5	168983622	0.0146606	1.83385	Seattle	0.427713
chr5:168984369:T:C	5	168984369	0.0248165	1.60526	Seattle	0.969957
chr5:168984564:C:T	5	168984564	0.968821	0.0137565	Seattle	0.116528
chr5:168984835:G:A	5	168984835	0.0248165	1.60526	Seattle	0.969957
rs62378623	5	168993948	0.00532543	2.27365	Seattle	0.372192
chr5:168996902:T:C	5	168996902	0.881022	0.0550134	Seattle	0.0197572
chr5:169001129:G:A	5	169001129	0.701811	0.15378	Seattle	0.00913062
chr5:169001130:T:C	5	169001130	0.701811	0.15378	Seattle	0.00913062
chr5:169003322:T:C	5	169003322	0.816074	0.0882704	Seattle	0.0013431
chr5:169003401:A:G	5	169003401	0.816074	0.0882704	Seattle	0.0013431
chr5:169005854:A:G	5	169005854	0.833595	0.079045	Seattle	0.0160083

## Sheet: Fig. 3D
Genotype	TBminusMedia_IL1B	cohort	SNP
0	7.90381	Uganda	rs79380271
0	8.87025	Uganda	rs79380271
0	6.75873	Uganda	rs79380271
0	9.06353	Uganda	rs79380271
0	8.49681	Uganda	rs79380271
0	8.71926	Uganda	rs79380271
1	8.63325	Uganda	rs79380271
0	8.49346	Uganda	rs79380271
0	6.47458	Uganda	rs79380271
0	7.43017	Uganda	rs79380271
0	7.42451	Uganda	rs79380271
0	8.63813	Uganda	rs79380271
0	9.40446	Uganda	rs79380271
0	9.30013	Uganda	rs79380271
0	8.0161	Uganda	rs79380271
0	8.13203	Uganda	rs79380271
0	8.5688	Uganda	rs79380271
0	5.98165	Uganda	rs79380271
0	9.67891	Uganda	rs79380271
1	1.56662	Uganda	rs79380271
0	7.31998	Uganda	rs79380271
0	9.968	Uganda	rs79380271
0	7.19528	Uganda	rs79380271
0	8.47712	Uganda	rs79380271
0	8.3688	Uganda	rs79380271
0	5.24764	Uganda	rs79380271
1	7.36211	Uganda	rs79380271
0	8.14988	Uganda	rs79380271
0	8.33798	Uganda	rs79380271
0	8.10176	Uganda	rs79380271
0	3.71493	Uganda	rs79380271
0	8.86764	Uganda	rs79380271
0	5.77485	Uganda	rs79380271
0	8.89629	Uganda	rs79380271
0	6.95396	Uganda	rs79380271
0	8.0835	Uganda	rs79380271
0	2.12825	Uganda	rs79380271
0	6.0478	Uganda	rs79380271
0	7.03903	Uganda	rs79380271
0	6.95836	Uganda	rs79380271
0	7.46594	Uganda	rs79380271
0	8.61518	Uganda	rs79380271
0	6.78963	Uganda	rs79380271
0	8.35302	Uganda	rs79380271
0	7.67514	Uganda	rs79380271
0	6.91042	Uganda	rs79380271
0	8.76627	Uganda	rs79380271
0	7.79427	Uganda	rs79380271
0	8.89677	Uganda	rs79380271
0	8.03171	Uganda	rs79380271
0	7.19042	Uganda	rs79380271
0	9.66464	Uganda	rs79380271
0	5.21751	Uganda	rs79380271
0	7.47687	Uganda	rs79380271
0	8.41075	Uganda	rs79380271
0	9.55269	Uganda	rs79380271
0	6.70419	Uganda	rs79380271
0	9.42513	Uganda	rs79380271
0	8.82441	Uganda	rs79380271
0	8.79467	Uganda	rs79380271
2	2.33693	Uganda	rs79380271
0	9.03665	Uganda	rs79380271
0	8.88727	Uganda	rs79380271
0	7.18452	Uganda	rs79380271
2	2.22421	Uganda	rs79380271
0	6.42509	Uganda	rs79380271
0	5.19466	Uganda	rs79380271
0	9.17434	Uganda	rs79380271
0	8.14241	Uganda	rs79380271
0	8.81981	Uganda	rs79380271
0	7.94718	Uganda	rs79380271
0	6.61793	Uganda	rs79380271
0	8.69744	Uganda	rs79380271
0	8.18693	Uganda	rs79380271
0	5.39243	Uganda	rs79380271
0	8.83571	Uganda	rs79380271
0	6.94569	Uganda	rs79380271
0	6.9396	Uganda	rs79380271
0	10.8181	Uganda	rs79380271
0	3.91355	Uganda	rs79380271
0	9.29893	Uganda	rs79380271
0	8.62887	Uganda	rs79380271
1	1.69153	Uganda	rs79380271
0	3.17159	Uganda	rs79380271
0	8.46083	Uganda	rs79380271
0	8.13173	Uganda	rs79380271
0	7.4858	Uganda	rs79380271
0	9.19086	Uganda	rs79380271
0	7.89941	Uganda	rs79380271
2	6.5994	Uganda	rs79380271
1	7.2208	Uganda	rs79380271
0	8.24383	Uganda	rs79380271
0	7.65348	Uganda	rs79380271
0	8.57613	Uganda	rs79380271
0	6.03176	Uganda	rs79380271
0	7.60212	Uganda	rs79380271
0	6.40736	Uganda	rs79380271
0	6.95145	Uganda	rs79380271
0	7.49165	Uganda	rs79380271
0	6.46336	Uganda	rs79380271
0	5.54915	Seattle	rs79380271
0	7.83231	Seattle	rs79380271
0	7.76025	Seattle	rs79380271
0	6.86019	Seattle	rs79380271
2	5.10851	Seattle	rs79380271
0	8.69986	Seattle	rs79380271
0	7.02882	Seattle	rs79380271
0	6.61581	Seattle	rs79380271
0	6.61777	Seattle	rs79380271
0	7.55285	Seattle	rs79380271
1	6.64485	Seattle	rs79380271
0	6.55464	Seattle	rs79380271
0	7.58106	Seattle	rs79380271
1	9.16397	Seattle	rs79380271
0	6.66888	Seattle	rs79380271
0	7.44735	Seattle	rs79380271
0	6.72207	Seattle	rs79380271
0	8.09131	Seattle	rs79380271
0	7.12249	Seattle	rs79380271
0	7.65659	Seattle	rs79380271
0	5.97809	Seattle	rs79380271
0	6.65935	Seattle	rs79380271
0	7.96774	Seattle	rs79380271
0	6.96933	Seattle	rs79380271
0	9.10649	Seattle	rs79380271
1	6.31524	Seattle	rs79380271
0	6.64166	Seattle	rs79380271
0	5.88736	Seattle	rs79380271
0	6.87187	Seattle	rs79380271
0	8.81037	Seattle	rs79380271
0	9.75795	Seattle	rs79380271
0	9.36065	Seattle	rs79380271
0	7.99479	Seattle	rs79380271
1	6.13437	Seattle	rs79380271
0	8.62503	Seattle	rs79380271
0	6.38527	Seattle	rs79380271
0	9.26199	Seattle	rs79380271
0	6.65667	Seattle	rs79380271
0	8.85762	Seattle	rs79380271
0	7.13696	Seattle	rs79380271

## Sheet: Fig. 4A
ADJCONC	siRNA	CONDITION	DONOR	donor_adjustment	ADJCONC_donorAdj	CYTOKINE
223.33	SLIT3	TB	1	-650.343	873.673	IL1B
208.68	SLIT3	TB	1	-650.343	859.023	IL1B
162.44	SLIT3	TB	1	-650.343	812.783	IL1B
509.69	NC	TB	1	-650.343	1160.03	IL1B
509.69	NC	TB	1	-650.343	1160.03	IL1B
312.89	NC	TB	1	-650.343	963.233	IL1B
980.37	SLC1A1	TB	1	-650.343	1630.71	IL1B
959.51	SLC1A1	TB	1	-650.343	1609.85	IL1B
697.93	SLC1A1	TB	1	-650.343	1348.27	IL1B
331.84	SLIT3	TB	2	-197.571	529.411	IL1B
511.34	SLIT3	TB	2	-197.571	708.911	IL1B
598.97	SLIT3	TB	2	-197.571	796.541	IL1B
982.68	NC	TB	2	-197.571	1180.25	IL1B
1248.75	NC	TB	2	-197.571	1446.32	IL1B
1107.84	NC	TB	2	-197.571	1305.41	IL1B
1154.6	SLC1A1	TB	2	-197.571	1352.17	IL1B
1272.14	SLC1A1	TB	2	-197.571	1469.71	IL1B
1512.69	SLC1A1	TB	2	-197.571	1710.26	IL1B
1514.22	SLIT3	TB	3	847.914	666.306	IL1B
1034.36	SLIT3	TB	3	847.914	186.446	IL1B
935.28	SLIT3	TB	3	847.914	87.3662	IL1B
2285.28	NC	TB	3	847.914	1437.37	IL1B
2154.62	NC	TB	3	847.914	1306.71	IL1B
1649.54	NC	TB	3	847.914	801.626	IL1B
3536.4	SLC1A1	TB	3	847.914	2688.49	IL1B
2439.54	SLC1A1	TB	3	847.914	1591.63	IL1B
2768.86	SLC1A1	TB	3	847.914	1920.95	IL1B
2124.18	SLIT3	TB	1	195.617	1928.56	IL6
2086.72	SLIT3	TB	1	195.617	1891.1	IL6
1394.8	SLIT3	TB	1	195.617	1199.18	IL6
3437.16	NC	TB	1	195.617	3241.54	IL6
3644.26	NC	TB	1	195.617	3448.64	IL6
3483.98	NC	TB	1	195.617	3288.36	IL6
5235.76	SLC1A1	TB	1	195.617	5040.14	IL6
4462.66	SLC1A1	TB	1	195.617	4267.04	IL6
4279.92	SLC1A1	TB	1	195.617	4084.3	IL6
1424.93	SLIT3	TB	2	-677.429	2102.36	IL6
1945.9	SLIT3	TB	2	-677.429	2623.33	IL6
2021.78	SLIT3	TB	2	-677.429	2699.21	IL6
2063.7	NC	TB	2	-677.429	2741.13	IL6
2751.82	NC	TB	2	-677.429	3429.25	IL6
2291.38	NC	TB	2	-677.429	2968.8	IL6
2172.3	SLC1A1	TB	2	-677.429	2849.73	IL6
3022.97	SLC1A1	TB	2	-677.429	3700.4	IL6
3113.78	SLC1A1	TB	2	-677.429	3791.2	IL6
3130.78	SLIT3	TB	3	481.812	2648.97	IL6
2646.34	SLIT3	TB	3	481.812	2164.53	IL6
3019.3	SLIT3	TB	3	481.812	2537.49	IL6
6129.98	NC	TB	3	481.812	5648.17	IL6
4493.7	NC	TB	3	481.812	4011.89	IL6
2991.02	NC	TB	3	481.812	2509.21	IL6
5115.04	SLC1A1	TB	3	481.812	4633.23	IL6
2500.34	SLC1A1	TB	3	481.812	2018.53	IL6
3185	SLC1A1	TB	3	481.812	2703.19	IL6
264.58	SLIT3	TB	1	-194.949	459.529	TNF
316.375	SLIT3	TB	1	-194.949	511.324	TNF
406.54	SLIT3	TB	1	-194.949	601.489	TNF
458.035	NC	TB	1	-194.949	652.984	TNF
479.605	NC	TB	1	-194.949	674.554	TNF
420.255	NC	TB	1	-194.949	615.204	TNF
594.7	SLC1A1	TB	1	-194.949	789.649	TNF
618.42	SLC1A1	TB	1	-194.949	813.369	TNF
549.365	SLC1A1	TB	1	-194.949	744.314	TNF
587.795	SLIT3	TB	2	27.49	560.305	TNF
631.455	SLIT3	TB	2	27.49	603.965	TNF
704.745	SLIT3	TB	2	27.49	677.255	TNF
731.085	NC	TB	2	27.49	703.595	TNF
780.625	NC	TB	2	27.49	753.135	TNF
737.23	NC	TB	2	27.49	709.74	TNF
650.5	SLC1A1	TB	2	27.49	623.01	TNF
835.805	SLC1A1	TB	2	27.49	808.315	TNF
529.385	SLC1A1	TB	2	27.49	501.895	TNF
699.49	SLIT3	TB	3	167.459	532.031	TNF
546.85	SLIT3	TB	3	167.459	379.391	TNF
827.53	SLIT3	TB	3	167.459	660.071	TNF
910.31	NC	TB	3	167.459	742.851	TNF
834.88	NC	TB	3	167.459	667.421	TNF
862.62	NC	TB	3	167.459	695.161	TNF
968.42	SLC1A1	TB	3	167.459	800.961	TNF
703.96	SLC1A1	TB	3	167.459	536.501	TNF
1143.87	SLC1A1	TB	3	167.459	976.411	TNF

## Sheet: Fig. 4B
SIRNA	CONDITION	DONOR	DELTACT	FOLDCHANGE	donor_adjustment	FOLDCHANGE_donorAdj	CYTOKINE
SLIT3	TB	1	-1.01064	323.223	162.38	160.843	IL1B
SLC1A1	TB	1	-1.52416	461.409	162.38	299.029	IL1B
NC	TB	1	-1.34104	406.407	162.38	244.027	IL1B
SLIT3	TB	2	-0.693594	112.601	-99.0808	211.682	IL1B
SLC1A1	TB	2	-1.15284	154.806	-99.0808	253.887	IL1B
NC	TB	2	-0.882099	128.318	-99.0808	227.399	IL1B
SLIT3	TB	3	-0.431833	132.632	-63.2993	195.931	IL1B
SLC1A1	TB	3	-1.23528	231.478	-63.2993	294.777	IL1B
NC	TB	3	-0.675503	157.036	-63.2993	220.336	IL1B
SLIT3	TB	1	-1.35214	409.547	162.38	247.167	IL1B
SLC1A1	TB	1	-1.2143	372.228	162.38	209.848	IL1B
NC	TB	1	-1.28557	391.078	162.38	228.698	IL1B
SLIT3	TB	2	-0.629753	107.727	-99.0808	206.808	IL1B
SLC1A1	TB	2	-1.3808	181.305	-99.0808	280.386	IL1B
NC	TB	2	-0.479454	97.0687	-99.0808	196.149	IL1B
SLIT3	TB	3	-0.299337	120.994	-63.2993	184.293	IL1B
SLC1A1	TB	3	-1.01204	198.293	-63.2993	261.592	IL1B
NC	TB	3	-0.933454	187.781	-63.2993	251.08	IL1B
SLIT3	TB	1	-0.976898	315.751	162.38	153.371	IL1B
SLC1A1	TB	1	-1.40696	425.409	162.38	263.029	IL1B
NC	TB	1	-1.43511	433.79	162.38	271.41	IL1B
SLIT3	TB	2	-0.391563	91.3317	-99.0808	190.412	IL1B
SLC1A1	TB	2	-1.41411	185.541	-99.0808	284.622	IL1B
NC	TB	2	-0.755701	117.554	-99.0808	216.635	IL1B
SLIT3	TB	3	-0.220884	114.59	-63.2993	177.889	IL1B
SLC1A1	TB	3	-0.98101	194.074	-63.2993	257.373	IL1B
NC	TB	3	-0.726618	162.7	-63.2993	225.999	IL1B
SLIT3	TB	1	1.85133	375.839	187.072	188.767	IL6
SLC1A1	TB	1	1.44175	499.227	187.072	312.155	IL6
NC	TB	1	1.62132	440.798	187.072	253.726	IL6
SLIT3	TB	2	2.84311	94.8167	-111.685	206.502	IL6
SLC1A1	TB	2	2.4008	128.835	-111.685	240.52	IL6
NC	TB	2	2.71896	103.337	-111.685	215.022	IL6
SLIT3	TB	3	2.39548	106.286	-75.3869	181.673	IL6
SLC1A1	TB	3	1.648	178.439	-75.3869	253.826	IL6
NC	TB	3	1.92328	147.443	-75.3869	222.83	IL6
SLIT3	TB	1	1.67129	425.794	187.072	238.722	IL6
SLC1A1	TB	1	1.96115	348.29	187.072	161.218	IL6
NC	TB	1	1.7592	400.622	187.072	213.55	IL6
SLIT3	TB	2	3.13083	77.6736	-111.685	189.359	IL6
SLC1A1	TB	2	2.28262	139.833	-111.685	251.518	IL6
NC	TB	2	2.88964	91.8074	-111.685	203.492	IL6
SLIT3	TB	3	2.20726	121.098	-75.3869	196.485	IL6
SLC1A1	TB	3	1.89516	150.344	-75.3869	225.731	IL6
NC	TB	3	1.61173	182.983	-75.3869	258.37	IL6
SLIT3	TB	1	2.03463	330.995	187.072	143.923	IL6
SLC1A1	TB	1	1.64618	433.268	187.072	246.196	IL6
NC	TB	1	1.51477	474.588	187.072	287.517	IL6
SLIT3	TB	2	2.54449	116.621	-111.685	228.306	IL6
SLC1A1	TB	2	2.12349	156.14	-111.685	267.825	IL6
NC	TB	2	2.51672	118.888	-111.685	230.573	IL6
SLIT3	TB	3	1.99343	140.445	-75.3869	215.832	IL6
SLC1A1	TB	3	1.60984	183.223	-75.3869	258.61	IL6
NC	TB	3	1.93835	145.911	-75.3869	221.298	IL6
SLIT3	TB	1	1.31462	41.6957	-0.976443	42.6721	TNF
SLC1A1	TB	1	1.53308	35.8365	-0.976443	36.813	TNF
NC	TB	1	1.72429	31.3883	-0.976443	32.3647	TNF
SLIT3	TB	2	1.16651	27.6143	-0.452891	28.0672	TNF
SLC1A1	TB	2	0.732286	37.312	-0.452891	37.7649	TNF
NC	TB	2	0.821329	35.0787	-0.452891	35.5316	TNF
SLIT3	TB	3	0.939806	37.6441	1.42933	36.2148	TNF
SLC1A1	TB	3	0.258768	60.3546	1.42933	58.9252	TNF
NC	TB	3	0.795736	41.5974	1.42933	40.1681	TNF
SLIT3	TB	1	1.19341	45.3502	-0.976443	46.3266	TNF
SLC1A1	TB	1	2.10794	24.059	-0.976443	25.0354	TNF
NC	TB	1	1.93006	27.216	-0.976443	28.1925	TNF
SLIT3	TB	2	0.794203	35.7445	-0.452891	36.1974	TNF
SLC1A1	TB	2	0.380583	47.6126	-0.452891	48.0655	TNF
NC	TB	2	1.31497	24.914	-0.452891	25.3668	TNF
SLIT3	TB	3	1.37474	27.8464	1.42933	26.4171	TNF
SLC1A1	TB	3	0.747253	43.0191	1.42933	41.5898	TNF
NC	TB	3	0.458805	52.5403	1.42933	51.111	TNF
SLIT3	TB	1	1.62469	33.6319	-0.976443	34.6083	TNF
SLC1A1	TB	1	1.65186	33.0043	-0.976443	33.9807	TNF
NC	TB	1	1.44917	37.9828	-0.976443	38.9592	TNF
SLIT3	TB	2	1.11269	28.664	-0.452891	29.1169	TNF
SLC1A1	TB	2	0.443028	45.5957	-0.452891	46.0486	TNF
NC	TB	2	0.615038	40.471	-0.452891	40.9239	TNF
SLIT3	TB	3	1.19699	31.4976	1.42933	30.0682	TNF
SLC1A1	TB	3	0.841436	40.3004	1.42933	38.8711	TNF
NC	TB	3	1.07082	34.3762	1.42933	32.9468	TNF
SLIT3	MEDIA	1	6.96273	0.831456	0	0.831456	TNF
SLC1A1	MEDIA	1	6.44847	1.18754	0	1.18754	TNF
NC	MEDIA	1	6.56508	1.09533	0	1.09533	TNF
SLIT3	MEDIA	2	6.59361	0.641823	0	0.641823	TNF
SLC1A1	MEDIA	2	6.02799	0.94991	0	0.94991	TNF
NC	MEDIA	2	5.70365	1.18938	0	1.18938	TNF
SLIT3	MEDIA	3	6.28083	0.928727	0	0.928727	TNF
SLC1A1	MEDIA	3	5.91404	1.19758	0	1.19758	TNF
NC	MEDIA	3	5.93732	1.17841	0	1.17841	TNF
SLIT3	MEDIA	1	6.95105	0.838215	0	0.838215	TNF
SLC1A1	MEDIA	1	6.84422	0.902639	0	0.902639	TNF
NC	MEDIA	1	6.77032	0.950079	0	0.950079	TNF
SLIT3	MEDIA	2	6.07109	0.921951	0	0.921951	TNF
SLC1A1	MEDIA	2	6.274	0.800988	0	0.800988	TNF
NC	MEDIA	2	5.92695	1.01882	0	1.01882	TNF
SLIT3	MEDIA	3	6.75235	0.669804	0	0.669804	TNF
SLC1A1	MEDIA	3	6.263	0.94028	0	0.94028	TNF
NC	MEDIA	3	6.27576	0.931998	0	0.931998	TNF
SLIT3	MEDIA	1	7.20839	0.701273	0	0.701273	TNF
SLC1A1	MEDIA	1	6.77394	0.947698	0	0.947698	TNF
NC	MEDIA	1	6.76348	0.954595	0	0.954595	TNF
SLIT3	MEDIA	2	6.28243	0.796324	0	0.796324	TNF
SLC1A1	MEDIA	2	6.15116	0.872176	0	0.872176	TNF
NC	MEDIA	2	6.29065	0.791799	0	0.791799	TNF
SLIT3	MEDIA	3	6.41314	0.847344	0	0.847344	TNF
SLC1A1	MEDIA	3	6.30784	0.911505	0	0.911505	TNF
NC	MEDIA	3	6.34294	0.889592	0	0.889592	TNF
SLIT3	MEDIA	1	10.9454	0.687715	0.0127605	0.674954	IL6
SLC1A1	MEDIA	1	10.4647	0.95964	0.0127605	0.946879	IL6
NC	MEDIA	1	10.4489	0.970229	0.0127605	0.957469	IL6
SLIT3	MEDIA	2	9.66603	0.837494	-0.0117585	0.849252	IL6
SLC1A1	MEDIA	2	10.3619	0.517029	-0.0117585	0.528788	IL6
NC	MEDIA	2	9.43746	0.981268	-0.0117585	0.993027	IL6
SLIT3	MEDIA	3	9.63926	0.701267	-0.00100202	0.702269	IL6
SLC1A1	MEDIA	3	9.20623	0.946754	-0.00100202	0.947755	IL6
NC	MEDIA	3	9.05284	1.05296	-0.00100202	1.05396	IL6
SLIT3	MEDIA	1	10.4417	0.975103	0.0127605	0.962342	IL6
SLC1A1	MEDIA	1	10.4488	0.970297	0.0127605	0.957537	IL6
NC	MEDIA	1	10.6666	0.834361	0.0127605	0.821601	IL6
SLIT3	MEDIA	2	9.70006	0.817971	-0.0117585	0.82973	IL6
SLC1A1	MEDIA	2	9.38655	1.01651	-0.0117585	1.02827	IL6
NC	MEDIA	2	9.5714	0.894267	-0.0117585	0.906026	IL6
SLIT3	MEDIA	3	9.95004	0.565362	-0.00100202	0.566364	IL6
SLC1A1	MEDIA	3	9.23282	0.929461	-0.00100202	0.930463	IL6
NC	MEDIA	3	9.07114	1.03969	-0.00100202	1.04069	IL6
SLIT3	MEDIA	1	10.4159	0.992682	0.0127605	0.979922	IL6
SLC1A1	MEDIA	1	10.1512	1.19261	0.0127605	1.17985	IL6
NC	MEDIA	1	10.1478	1.19541	0.0127605	1.18265	IL6
SLIT3	MEDIA	2	9.64411	0.850317	-0.0117585	0.862075	IL6
SLC1A1	MEDIA	2	9.97939	0.673984	-0.0117585	0.685743	IL6
NC	MEDIA	2	9.24094	1.12446	-0.0117585	1.13622	IL6
SLIT3	MEDIA	3	9.12774	0.99969	-0.00100202	1.00069	IL6
SLC1A1	MEDIA	3	9.07366	1.03787	-0.00100202	1.03888	IL6
NC	MEDIA	3	9.26755	0.907353	-0.00100202	0.908355	IL6
SLIT3	MEDIA	1	8.42681	0.466171	0	0.466171	IL1B
SLC1A1	MEDIA	1	7.15649	1.12448	0	1.12448	IL1B
NC	MEDIA	1	7.43126	0.929474	0	0.929474	IL1B
SLIT3	MEDIA	2	7.11917	0.500801	0	0.500801	IL1B
SLC1A1	MEDIA	2	5.97708	1.10527	0	1.10527	IL1B
NC	MEDIA	2	6.07482	1.03287	0	1.03287	IL1B
SLIT3	MEDIA	3	7.31798	0.6162	0	0.6162	IL1B
SLC1A1	MEDIA	3	6.32508	1.22636	0	1.22636	IL1B
NC	MEDIA	3	6.51765	1.07311	0	1.07311	IL1B
SLIT3	MEDIA	1	7.9644	0.64231	0	0.64231	IL1B
SLC1A1	MEDIA	1	7.56575	0.846741	0	0.846741	IL1B
NC	MEDIA	1	7.62169	0.814536	0	0.814536	IL1B
SLIT3	MEDIA	2	6.68747	0.675491	0	0.675491	IL1B
SLC1A1	MEDIA	2	5.59775	1.43767	0	1.43767	IL1B
NC	MEDIA	2	6.18593	0.956311	0	0.956311	IL1B
SLIT3	MEDIA	3	7.99271	0.386019	0	0.386019	IL1B
SLC1A1	MEDIA	3	6.52618	1.06679	0	1.06679	IL1B
NC	MEDIA	3	6.5052	1.08241	0	1.08241	IL1B
SLIT3	MEDIA	1	8.16277	0.559796	0	0.559796	IL1B
SLC1A1	MEDIA	1	6.95396	1.29395	0	1.29395	IL1B
NC	MEDIA	1	6.99692	1.25599	0	1.25599	IL1B
SLIT3	MEDIA	2	6.61196	0.711787	0	0.711787	IL1B
SLC1A1	MEDIA	2	5.93235	1.14008	0	1.14008	IL1B
NC	MEDIA	2	6.10595	1.01082	0	1.01082	IL1B
SLIT3	MEDIA	3	7.59704	0.507827	0	0.507827	IL1B
SLC1A1	MEDIA	3	6.62715	0.99468	0	0.99468	IL1B
NC	MEDIA	3	6.86332	0.844475	0	0.844475	IL1B

[truncated: 28 more sheets: Fig. 4C, Fig. 5, Sup. Fig. 1A, Sup. Fig. 1B, Sup. Fig. 2B, Sup. Fig. 3A, Sup. Fig. 3B, Sup. Fig. 4, Sup. Fig. 5, Sup. Fig. 6A, Sup. Fig. 6B, Sup. Fig. 6C, Sup. Fig. 6D, Sup. Fig. 6E, Sup. Fig. 7A, Sup. Fig. 7B, Sup.Fig. 7C, Sup. Fig. 7D, Sup. Fig. 8, Sup. Fig. 9 …]
